# Supplementary material for: Human demographic history has amplified the effects of background selection across the genome
Source: PLoS Genet. 2018 Jun 18;14(6):e1007387. doi: 10.1371/journal.pgen.1007387 (PMC6056204; doi:10.1371/journal.pgen.1007387)
Supplement: S1 File — (GZ) [file pgen.1007387.s001.tar.gz]

Archive with 27 entries (20 files):
- SFS_CODE_torres_et_al_2018
- SFS_CODE_torres_et_al_2018/makefile
- SFS_CODE_torres_et_al_2018/VERSION
- SFS_CODE_torres_et_al_2018/ReleaseNotes
- SFS_CODE_torres_et_al_2018/examples
- SFS_CODE_torres_et_al_2018/examples/makeTask.pl
- SFS_CODE_torres_et_al_2018/examples/runTask.sh
- SFS_CODE_torres_et_al_2018/doc
- SFS_CODE_torres_et_al_2018/doc/._SFS_CODE_doc.pdf
- SFS_CODE_torres_et_al_2018/doc/SFS_CODE_doc.pdf
- SFS_CODE_torres_et_al_2018/doc/._options.txt
- SFS_CODE_torres_et_al_2018/doc/options.txt
- SFS_CODE_torres_et_al_2018/doc/LICENSE.txt
- SFS_CODE_torres_et_al_2018/src
- SFS_CODE_torres_et_al_2018/src/sfs_code_DIR
- SFS_CODE_torres_et_al_2018/src/sfs_code_DIR/sfs_code.c
- SFS_CODE_torres_et_al_2018/src/sfs_code_DIR/sfs_code.h
- SFS_CODE_torres_et_al_2018/src/sfs_code_DIR/convertSFS_CODE.h
- SFS_CODE_torres_et_al_2018/src/sfs_code_DIR/convertSFS_CODE.c
- SFS_CODE_torres_et_al_2018/src/sfs_code_DIR/btfuncs.c
- SFS_CODE_torres_et_al_2018/src/sfs_code_DIR/gencontextrate.h
- SFS_CODE_torres_et_al_2018/src/util
- SFS_CODE_torres_et_al_2018/src/util/myrand1.c
- SFS_CODE_torres_et_al_2018/src/util/nrutil.c
- SFS_CODE_torres_et_al_2018/src/util/nrutil.h
- SFS_CODE_torres_et_al_2018/bin
- SFS_CODE_torres_et_al_2018/bin/optimizeLL.pl
