# Supplementary material for: Human demographic history has amplified the effects of background selection across the genome
Source: PLoS Genet. 2018 Jun 18;14(6):e1007387. doi: 10.1371/journal.pgen.1007387 (PMC6056204; doi:10.1371/journal.pgen.1007387)
Supplement: S1 File — (GZ) [file pgen.1007387.s001.tar.gz › SFS_CODE_torres_et_al_2018/ReleaseNotes]

****  CURRENT RELEASE:  ****

DATE:  2015-09-10

BUG FIXES:

Kind thanks to Marguerite Lapierre for pointing out a bug in the mutation rate for haploid simulations.  The mutation rate was off by a factor of 2 (too large, generating too many mutations).  This has been corrected in the current version.


****  PREVIOUS NOTES:  ****

DATE:  2015-08-15

NEW FEATURES:
    Generally much faster.  I made a few improvements to the way data structures are handled.

    optimizeLL.pl  
        When simulating long loci, SFS_CODE can be slow.  This is because it stores only unique haplotypes, and there can be many unique haplotypes with a long locus.  By dividing the locus into chunks, you gain the ability to store far few haplotypes.  Optimizing this used to be a fairly arbitrary process.  I've created a heuristic solution to this problem called optimizeLL.pl. It will run a very simple version of your desired constraints (population size, locus length, etc), and find the optimal partitioning of the loci to minimize runtime.

    --VCF
	now output directly to VCF files.

    --selDistType (-W) ... [H <h>] ...
    	This option now allows dominance! Note that h=1.0 is codominance for backwards compatibility. Arbitrary models of dominance are allowed, using the same distributions as the selection coefficients (1: constant, 2: gamma distribution, 3: normal distribution).

    --mutation ... [H <h>] ... [F <file>]
    	This option now allows dominance [H] as above, and the ability to simulate a conditional trajectory.  The idea is that you can generate a trajectory using another software (or outputing the trajectory from an SFS_CODE simulation), and input it here to fix the path of a given mutation and simulate linked loci under the resulting structured population.

BUG FIXES:
    --indel and --longIndel no longer delete more sequence than is possible.  Previously, it was possible to have a 10bp deletion that occured at the last position of the simulated sequence, effectively deleting DNA from the end of the chromosome.  Thanks to William Nicholson for pointing this out.

    The way --neutPop worked did not maintain neutrality in the indicated populations in some situations.  This has been fixed. 

    Many fixes in convertSFS_CODE, which had caused may people problems...  My apologies for taking so long!
   


DATE:  2014-10-30

NEW FEATURES:
    Added the ability to print the output for a single locus.  Only useful when you are simulating many background loci that you do not plan to analyze.

--printLocus <locus>
   The default is to print output for all loci.  Use this option to print the output of just a single locus (or repeat to print multiple loci).


DATE:  2014-07-19

This release includes two primary bug fixes, a couple of additional features, and a major efficiency optimization.  

BUGS:

Bug 1:  Time to fixation conditional on fixation.  This should affect only simulations where a large number of bases are simulated (e.g., 1Mb or larger), and you are looking at the time to fixation conditional on fixation for mutations in a small simulated chunk (e.g., 1kb).  This could arise when you are interested in a locus surrounded by deleterious background, or if you are simulating an exome.  The previous version reported fixation times that were too large.  This did not impact segregating variants.

Bug 2:  Recombination.  Previously, when the number of recombination events were low (e.g., when the simulated number of recombination events entering a population in a given generation was < 0.1*N for the population), the recombination events were only being distributed amongst females (though both maternal and paternal chromosomes were recombining, only females inherited recombinant chromosomes).  This has been resolved.

NEW FEATURES:

Output Samples:  You can now output samples throughout the simulation.  This is implemented as an extension of the -n flag to a -Tn timed event.  Note that -n still works as before, but if you use -Tn, you can now indicate specific times to sample the population, or specify a regular interval to sample the population.  The -Tn option changes the output slightly, adding a flag like "//gen=XX" prior to the sequence data at that time point.  The final sample is still taken and reported as usual.  Here is the updated description:

-n*  --sampSize  [P <pop>] [R <tau_d>] [S <tau_1>]] <SS1> [<SS2>...<SSNpops>]
     set the number of individuals sampled from a population.  When used
     as -Tn, a time must be specified for sampling, and opens the ability for
     [R]ecurrent sampling starting at the pre-specified time, and repeat every
     tau_d*PN_A generations until the end of the simulation, or a specified
     [S]top time tau_1.  Note that the sample size must be specified at the
     end (either a single number to be applied to all populations or include
     a number for every population).  You can use -Tn multiple times.


Soft Sweeps:  You can now do a form of selection on standing variation in SFS_CODE.  This is implemented through the -TW argument.  You need to specify the time that selection starts, the allele frequency, and the type of selection you want to act on it.  SFS_CODE will find a random allele that ideally is at the specified frequency F +/-0.05F. If a SNP cannot be found in this range, the SNP nearest in frequency will be used.  Here is the updated description:

-W*  --selDistType  [P <pop>] [L <locus>] [F <allele_freq> [w] [T [R <min_freq> <max_freq> [S]] [A [G <gens>]] [M <max_reps>] [F [a] <file>]]] <type> [args] 
     set distribution of selective effects.  See documentation for proper
     usage of <type> [args].  Set the distribution for a [P]opulation or 
     [L]ocus.  In -TW mode, change selection coefficient of an existing 
     polymorphism with a particular [F]requency.  If a frequency is specified, 
     you can [T]rack the allele to ensure that it achieves a particular 
     frequency [R]ange at time of sampling ([S]topping the first time in range),
     [A]utomatically restart if the allele is lost (up to a [M]aximal number of
     tries), and output the trajectory to a [F]ile (or [a]ppend to existing).  
     Note that tracking a mutation here prevents you from tracking a locus using
     --trackTrajectory.  Unfortunately, tracking only occurs after selection
     coefficient changes.


OPTIMIZATIONS:

For simulations with long sequences and/or large numbers of individuals, SFS_CODE was rather slow.  This is partly because there were a few redundant calculations being performed on each mutation every generation.  As generations went on and the number of variants (both fixed and polymorphic) grew, this led to a roughly exponential growth in computation time per generation.  Eliminating these redundant calculations has resulted in a DRAMATIC increase in efficiency for long sequences and/or large numbers of individuals.


DATE:  2013-07-25

This version includes a bug fix for invCDF which prevented 2 locus simulations.  Thanks to several people for pointing this out.  I have also updated the user manual to include a few extra sections, some of which were in early 2010 versions but somehow got deleted.  This also includes a few options that weren't actually described in the manual before (like --printGen).  I have also started an Examples section, which will grow over time to include relevant demographic histories of various populations/species and distributions of selection coefficients from the literature.  Right now, it just includes a section on recurrent hitchhiking that Lawrence Uricchio (a grad student in the lab) has been working on. 


DATE:  2013-05-13

Many thanks to Shaila Musharoff who identified a better way to incorporate demographic changes.  Her careful eyes identified that steps in the way the function ChangePopSize() expanded a population were redundant with steps in the selecting() function that performed the random mating.  The resulting effect was a potentially increased variance in allele change.  This has negligible effects on the mean sfs for both discrete size changes as well as for exponential growth.  This was tested using simulations with extensive growth and natural selection (both positive and negative).  The mean site-frequency spectrum is identical before vs after this change.  If you are concerned about previous results, please rerun your simulations.  If you identify any noticable differences, please contact Ryan:  ryan.hernandez@ucsf.edu.

Function invCDF has been further optimized.  


DATE:  2013-04-23

This version solves a problem faced when doing very large simulations that resulted in a segmentation fault.  In the course of identifying this problem, I updated a couple of things that increased the speed and reduced the RAM overhead (both by ~40%) for large simulations.  The problem did not impact any results obtained, as the seg fault only occured while deallocating memory at the end of the simulation.  Any results printed are not subject to any changes.  Many thanks to Filipe Vieira for pointing this out, and being patient while I spent weeks learning about stack overflows in different architectures.

Another minor fix:  previously, "make clean" did not remove *.o object files.


DATE:  2013-04-03

Fixed a bug in the way the mutations are stored.  Could possibly have lead to random segmentation faults when running really big simulations (e.g., 5Mb with multiple populations).  Thanks to Filipe Vieira for pointing this out!

DATE: 2013-01-24

NEW OPTION:
- More of a sub-option.  This is motivated by some simulations Lawrence Uricchio (grad student in the lab) has been doing under a recurrent hitchhiking model.  SFS_CODE now allows more flexibility for the mutation rate variation across loci.  You can now specify the mutation rate at a specific locus directly, rather than relying on SFS_CODE to draw the rate from a given distribution.
  --rateClassLoci (-v) [L <locus> <rate>] [ [P <pop>] <n_classes> <alpha>]

BUG FIXES:
-There was a bug in the way male sex chromosomes were tracked after a population expansion.  This has been fixed.  Note that this bug only affects sex chromosomes in an expanding population, and does not impact contractions, migration, admixture, splitting, etc.

-There was a bug in the way inbreeding was performed that led to infinite loops when the inbreeding rate was large.  This has been solved.


July 26, 2011

BUG FIXES:

When using the --trackTrajectory option with a non-trivial final frequency range, the ancestral sequence would not be printed.  This has been resolved, so the ancestral sequence will be printed.


February 03, 2010

--mutation option had a bug which lead to the mutation being introduced into a randomly chosen population.  This has been resolved.


January 20, 2010

Several new features!!
1)  --admixture (-TJ)
		You can now directly simulate admixture!  The options are extremely flexible, allowing for an arbitrary number of ancestral populations, differing representation of males and females from ancestral populations, etc.

2)  --mutation
		Introduce a new mutation at any time, with a user-specified selection coefficient!  
		
3)  --trackAncestry
		This allows you to know the true genetic ancestry of individuals at every site when you are simulating with migration or admixture.  Very handy to know the exact widths and locations of each admixture block.
		
4)  --trackTrajectory
		Follow the frequency trajectory of a mutation generation by generation.  This option can also be used to specify the final frequency of a derived allele at the time of sampling, and automatically restart the simulation if all the mutations you are tracking are fixed or lost.

Updates:
I have fixed the way that convertSFS_CODE creates ms-style output so that the output can be used directly with sample_stats (supplied with the ms download).


August 28, 2009

See documentation for details, but here is a brief description.
* SFS_CODE now supports various equilibrium nucleotide frequencies using the --baseFreq (-q) flag (which can be set to change over time).  
* When simulating CpGs using --substMod 3, there is now a separate parameter for the transition/transversion bias at CpG sites.
* Added --substMod 6, which is the general time reversible (GTR) nucleotide substitution model.  This works in conjunction with --baseFreq.


Bug fixes:  

Previous version created a large file called rec.txt whenever recombination was used.  This was a bug checking file, which has been removed.


May 13, 2009

I have made minor updates, but they have come at the benefit of a considerable decrease in computation time.  As an example, the previous version took about 36 seconds to simulation 1MB in a population of size N=250.  The current version takes about 24.  For N=500, it took 90s, now it takes 61s.  I will update the table and figures on the performance tab of the webpage when I have time to run all those simulations.

Happy Simulating!


February 23, 2009

There was a slight bug when simulating multiple populations.  Doh!

I am currently implementing further structural variation options such as duplications and copy number variants, and will have another version available soon.


February 19, 2009

CHANGE TO RECOMBINATION FILE.  When specifying a recombination map, you no longer include the recombination rate on the first line.  Recombination (in all instances except when specifying a genetic distance between loci) is now governed by population scaled parameters (e.g., rho = 4Nr), whereas before when a recombination map was specified you had to input genetic distance in morgans.

GENE CONVERSION.  The major addition to SFS_CODE is gene conversion (-H).  This involved completely revamping the way recombination works (but this was all internal, and no effect on usage except as noted for the recombination map file above).  The benefit to completely rewriting the way recombination worked is that in some instances the program is even faster now (the major drawback being months of coding/debugging).  The gene conversion option also allows for biased gene conversion, which will hopefully be welcomed by a number of users.

CLUSTER SCRIPTS.  I have now included two scripts in the examples/ folder (makeTask.pl and runTask.sh) that can be used to generate a task list of simulations to run on a cluster.  See examples/readme for more details.

BUG FIX.  convertSFS_CODE had a bug in the way it read the sfs_code output file when using multiple loci and using the `R' option to repeat a subset of lengths.


September 19, 2008:

I have now added inversions to the repertoire of options available to your sfs_code simulating pleasure.  I've also added a second distribution for indels, which make use of a Poisson distribution of lengths (enabling longer indels).  I've also fixed a bug the way sfs_code read the list of parameters when using the -TW option.  If -TW were used after another -T* flag, then you would get an error saying that the option was not yet implemented.  It has been solved.  I've also made some slight updates to the user's manual.  


August 11, 2008:

The previous versions had a bug when simulating exactly 2 loci with partial linkage (i.e. when using --linkage command such that the loci were neither independent nor completely linked).  The problem has been solved.  There are no known bugs in this program at the time of this release.

July 1, 2008:

Optimized how recombination events are distributed when simulating multiple loci.  In doing so, I found a bug that caused an excess of recombination events in the last locus (independent of how many loci were simulated).  This has been resolved, such that the distribution of recombination events are uniform when they are supposed to be.

Based on some simple tests, I've updated the makefile to now optimize using -O3 -funroll-loops.  This option is not instantiated on the computers that I'm currently using (Mac Pro 2.8Ghz OS 10.5 or Linux AMD 2Ghz).  It seems to speed up the computation time fairly well.  

I still highly recommend using -fast (if you have it, Linux does not jive with this optimization flag), but if you have a Apple G5 processor, you'd better use -fast -fno-fast-math to avoid any rounding errors that might creep up.
