# Supplementary material for: Human demographic history has amplified the effects of background selection across the genome
Source: PLoS Genet. 2018 Jun 18;14(6):e1007387. doi: 10.1371/journal.pgen.1007387 (PMC6056204; doi:10.1371/journal.pgen.1007387)
Supplement: S1 File — (GZ) [file pgen.1007387.s001.tar.gz › SFS_CODE_torres_et_al_2018/examples/runTask.sh]

#!sh
#$ -S /bin/bash
#$ -t 1-10
#$ -cwd
TASKFILE=tasklist
TASK=$(cat $TASKFILE | head -n $SGE_TASK_ID | tail -n 1)
echo $TASK
$TASK -o out_$SGE_TASK_ID.txt

exit 0
