# Supplementary material for: Human demographic history has amplified the effects of background selection across the genome
Source: PLoS Genet. 2018 Jun 18;14(6):e1007387. doi: 10.1371/journal.pgen.1007387 (PMC6056204; doi:10.1371/journal.pgen.1007387)
Supplement: S1 File — (GZ) [file pgen.1007387.s001.tar.gz › SFS_CODE_torres_et_al_2018/doc/options.txt]

	--mutation <time> [P <population>] [L <locus>] [S <site>] [H <h>] [G <gamma>] [F <file>]
       Introduce mutation at predefined time, population, locus, site, dominance, fitness, and follow a specified trajectory.
       
	--printGen
	   print the generation throughout the simulation.  only useful for long simulations when the generations take a long time to run and you want status updates.
	   
	--printLocus <locus>
	   default is to print output for all loci.  Use this option to print the output of just a single locus.

	--trackAncestry [a] <file>
		print the ancestry of each position simulated

	--trackTrajectory [T <time>] [P <pop>] [L <locus>] [S <site>] [R <min_freq> <max_freq>] [A] [M <max_reps>] [F [a] <file>]
		track the frequency each generation [A causes simulation to restart immediately after loss]
		
	--VCF
		Output data in VCF format

-A  --noSeq
		don't print ancestral sequence

-a	--annotate    [F <filename>] [<a1> [<a2>...<aR>] [R]]
		indicate whether each locus is coding/non-coding

-B	--BURN  <burn>
		set initial burn-in length, generations/P/N

-b	--BURN2  <burn>
		set burn-in length of subsequent iterations > 1

-C*	--PSI  [P <pop>] <psi>
		set the CpG mutation bias

-c*	--constraint  [P <pop>] [L <locus>] <f0>
		set the non-lethal mutation rate

-TD  <t> <i> <j> <allele_freq> <N> [locus]
		only used with -T to create a domesticated population

-Td  <t> [P <pop>] <v>
		only used with -T to set the demographic effects

-TE  <t> [pop]
		only used with -T to end the simulation for a population at time t

-e	--errfile  [a] <file> 
		print error to specific file

-F	--popFreq  [a] <file>
		create file with population & sample frequencies for each event
		
-f	--propFemale [P <pop>] <pf>
		set the proportion of females in a population
		
-G*	--GenEffect  <pop> <G>
		set the generation effect for a population
		
-Tg  [P <pop>] <alpha>
		only used with -T to set the exponential population growth rate

-H*	--geneConversion  [P <pop>] [B <BGC>] <f> <lambda> 
		set parameters for gene conversion

-h	--help 
		help menu

-I	--INF_SITES 
		turn on infinite-sites model [only at single time!!]

-i*	--self  [P <pop>] <s>
		set the selfing [extreme inbreeding] rate

-TJ  --admix <time> <new_p> <size> <n_pop> <P_1>...<P_npop> <M_1>...<M_npop> [F <F_1>...<F_npop>]
		create new population with specified size by joining <n_pops> existing populations

-j	

-K*	--KAPPA  [P <pop>] <kappa> 
		set transition transversion rate

-Tk  [P <pop>] <K> <r>
		used with -T to implement logistic growth rate
		
-L  --length  <nloci> <L1> [<L2>...<Ln>] [R]
		set sequence lengths and number of loci

-l	--linkage  <p/g> <d1> [<d2>...<dn-1>] [R]
		set linkage between adjacent loci

-M	--substMod  <mod> [args]
		set the substitution model

-m*	--mig_mat {see documentation...}
		set the migration rates to and from populations

-N*	--popSize  [P <pop>] <size>
		set the effective size of a population

-n*	--sampSize  [P <pop>] [R <τd> S <τ1>]] <SS1> [<SS2>...<SSNpops>]
		set the number of individuals [Recurrently] sampled from a population

-O

-o	--outfile [a] <file>
		print output to specific file

-P	--ploidy  <P>
		set the ploidy, P=1 is haploid, P=2 is diploid, P=4 is tetraploid

-p	--tetraType  <0/1>
		set the type of tetraploid [allo- or auto-]

-Q

-q*   --baseFreq [P <pop>] <pi_C> <pi_G> <pi_T> <pi_A>
		set the equilibrium base frequencies (default = 0.25)

-R	--ReportBurnFixed
		report mutations that fixed during burn-in

-r*	--rho  [P <pop>] [F <filename>] <rho>
		set the recombination rate for a population

-TS  <t> <i> <j>
		used with -T to split the population at a given time

-s	--seed  <value>
		set seed for random number generator

-T*
		used in combination with other parameters for timed effects

-t*	[P <pop>] <theta>
		set the value of theta for a population
		
-U*	--longIndel  [P <pop>] <INSrate> <DELrate> <mean_length>
		rate of insertion/deletions with Poisson length distribution

-u*	--indel  [P <pop>] <INSrate> <DELrate> <mean_length> 
		rate of insertion/deletions with geometric length distribution

-V	--rateClassSites  [P <pop>] <nclasses> <alpha> 
		mutation rate variation among SITES

-v	--rateClassLoci   [L <locus> <rate>] [ [P <pop>] <nclasses> <alpha>]
		mutation rate variation among LOCI

-W*	--selDistType  [P <pop>] [L <locus>] [H <args>] [F [w] [T [R <min> <max> [S]] [A [G <gens>]] [M <maxIter>] [F [a] <filename>]]] <type> [args] 
		set distribution of selective effects (often denoted w in pop.gen. literature)

-w*	--neutPop  <pop>
		force a population to stay neutral no matter what

-X

-x	--sex  <x1> [<x2 >..<xR>] [R]
		indicate whether each locus is autosomal/sex

-Y*	--pMaleRec  [P <pop>] <p>
		proportion of recombinants occuring in male meioses vs female

-y*	--pMaleMig  [P <pop>] <pmale>
		proportion of migrants that are male

-Z	--additive 
		specify an additive model of selective effects instead of multiplicative

-z*	--inversions  [P <pop>] <INVrate> <mean_length>
		rate of inversions with Poisson length distribution	

* indicates that the option can be used as a timed event (-T).
