# Supplementary material for: Human demographic history has amplified the effects of background selection across the genome
Source: PLoS Genet. 2018 Jun 18;14(6):e1007387. doi: 10.1371/journal.pgen.1007387 (PMC6056204; doi:10.1371/journal.pgen.1007387)
Supplement: S1 File — (GZ) [file pgen.1007387.s001.tar.gz › SFS_CODE_torres_et_al_2018/src/sfs_code_DIR/btfuncs.c]

/* compilation of functions used by sfs_code for operations on binary trees */

/* ------------------------------------------------------------------------- */


/* ------------------------------------------------------------------------- */

void countMuts(struct history *BigHead, long *numMutSeg, long min, long max)
{
  if(BigHead != NULL){
    if(BigHead->event->site >= min && BigHead->event->site <= max)
      (*numMutSeg)++;
    countMuts(BigHead->Rtree, numMutSeg, min, max);
    countMuts(BigHead->Ltree, numMutSeg, min, max);
  }
}

/* ------------------------------------------------------------------------- */

void countSeg(struct history *BigHead, long *numMutSeg)
{
  if(BigHead != NULL){
    (*numMutSeg)++;
    countSeg(BigHead->Rtree, numMutSeg);
    countSeg(BigHead->Ltree, numMutSeg);
  }
}

/* ------------------------------------------------------------------------- */

void treeSize(struct history *BigHead, long *i, int pop) 
{
  if (BigHead != NULL){
    (*i)++;
    if(BigHead->event->numCarriers[pop] == 0 || BigHead->event->numCarriers[pop]
       == gpars.P*ppars[pop].N){
      fprintf(errfile,"odd...  numCarriers = %ld in treeSize\n",
	      BigHead->event->numCarriers[pop]);
      fflush(errfile);
    }
    treeSize(BigHead->Rtree, i, pop);
    treeSize(BigHead->Ltree, i, pop);
  }
}  /* treeSize */

/* ------------------------------------------------------------------------- */

void countSegStorage(struct mutStorage *store, long *numMutSeg)
{
  if(store != NULL){
    (*numMutSeg) += store->numCarry;
    countSegStorage(store->Rtree, numMutSeg);
    countSegStorage(store->Ltree, numMutSeg);
  }
}

/* ------------------------------------------------------------------------- */

void memcpyEVENT(struct event *to, const struct event *from, const int pop)
{
  if(to == NULL)
    exitNOW("NULL event in memcpyEVENT\n");
  to->site = from->site;
  to->gen = from->gen;
  to->genFix[pop] = from->genFix[pop];
  to->genDead[pop] = from->genDead[pop];
  to->ancNuc = from->ancNuc;
  to->derNuc = from->derNuc;
  to->nonsyn = from->nonsyn;
  to->axy = from->axy;
  to->ancAA = from->ancAA;
  to->derAA = from->derAA;
  to->fit = from->fit;
  to->CpG = from->CpG;
  to->fiveP = from->fiveP;
  to->threeP = from->threeP;
  if(to->nonsyn != '0' && to->nonsyn != '1'){
    to->nSites = from->nSites;
    if(to->nonsyn == 'i'){
      if(to->nucs == NULL)
	assert(to->nucs = malloc((to->nSites+1)*sizeof(char)));
      else
	assert(to->nucs = realloc(to->nucs, (to->nSites+1)*sizeof(char)));
#ifdef WINDOWS
      strcpy_s(to->nucs, to->nSites+1, from->nucs);
#else
      strcpy(to->nucs, from->nucs);
#endif
    }
  }
}

/* ------------------------------------------------------------------------- */

void checkCarryNum(struct history *tree, long **checkCarry, long numCopies,
		   long *badSite)
{
  if(tree == NULL)
    return;
  (*checkCarry)[tree->event->index] += numCopies;
  if((*badSite)<0 && (*checkCarry)[tree->event->index] > 1){
    (*badSite) = tree->event->index;
    return;
  }
  checkCarryNum(tree->Ltree, checkCarry, numCopies, badSite);
  checkCarryNum(tree->Rtree, checkCarry, numCopies, badSite);
}

/* ------------------------------------------------------------------------- */

void PrintHistTree(struct history *BigHead, long *i, int pop) 
{
  if (BigHead != NULL){
    PrintHistTree(BigHead->Ltree,i, pop);
    (*i)++;
    if(BigHead->Parent != NULL)
      fprintf(errfile,
	      "%3ld: (%lu.%ld) %4lu.%ld %5ld %5ld %c %c %c %2i %2i %1.3f %c (%ld) %c %c [%c:%d]\n",
	      *i, BigHead->Parent->event->site, BigHead->Parent->event->index,
	      BigHead->event->site, BigHead->event->index, BigHead->event->gen,
	      BigHead->event->genFix[pop],
	      BigHead->event->ancNuc, BigHead->event->derNuc, 
	      BigHead->event->nonsyn, BigHead->event->ancAA, 
	      BigHead->event->derAA, BigHead->event->fit, BigHead->event->CpG, 
	      BigHead->event->numCarriers[pop],
	      BigHead->event->fiveP, BigHead->event->threeP,
	      BigHead->event->free,
	      popn[pop].polySites[0][BigHead->event->site]);
    else{
      fprintf(errfile, "%3ld:(xx) %4lu.%ld %5ld %5ld %c %c %c %2i %2i %1.3f %c (%ld) %c %c[%c:%d]\n",
	      *i, BigHead->event->site, BigHead->event->index,
	      BigHead->event->gen,BigHead->event->genFix[pop],
	      BigHead->event->ancNuc,
	      BigHead->event->derNuc, BigHead->event->nonsyn, 
	      BigHead->event->ancAA, BigHead->event->derAA, BigHead->event->fit,
	      BigHead->event->CpG, BigHead->event->numCarriers[pop],
	      BigHead->event->fiveP, BigHead->event->threeP,
	      BigHead->event->free,
	      popn[pop].polySites[0][BigHead->event->site]);
      fflush(errfile);
    }
    fflush(errfile);
    PrintHistTree(BigHead->Rtree, i, pop);
  }
  fflush(errfile);
}  /* PrintHistTree */

/* ------------------------------------------------------------------------- */

void PrintErrorStats(const int pop, const long r)
{
  long i, j, k, m;
  for(i=0; i<mutAr[r]->numMuts; i++){
    fprintf(errfile,
	    "%4ld: %4lu %5ld %5ld %c %c %c %2i %2i %1.2f %c %c %c [%c%c] %d",
	    i, mutAr[r]->muts[i]->event->site,
	    mutAr[r]->muts[i]->event->gen,
	    mutAr[r]->muts[i]->event->genFix[pop],
	    mutAr[r]->muts[i]->event->ancNuc,
	    mutAr[r]->muts[i]->event->derNuc,
	    mutAr[r]->muts[i]->event->nonsyn,
	    mutAr[r]->muts[i]->event->ancAA, 
	    mutAr[r]->muts[i]->event->derAA,
	    mutAr[r]->muts[i]->event->fit, mutAr[r]->muts[i]->event->CpG,
	    mutAr[r]->muts[i]->event->fiveP,
	    mutAr[r]->muts[i]->event->threeP,
	    mutAr[r]->muts[i]->event->free,
	    mutAr[r]->muts[i]->event->fixed[pop],
	    popn[pop].polySites[r][mutAr[r]->muts[i]->event->site]);
    for(k=0; k<gpars.NPOP; k++){
/*       if(mutAr[r]->muts[i]->event->free == '0' && */
/* 	 mutAr[r]->muts[i]->event->fixed[k] == '0'){ */
	fprintf(errfile," (p=%ld; mH=%ld); %ld: ", k,
		mutAr[r]->muts[i]->event->maxHaps[k],
		mutAr[r]->muts[i]->event->numCarriers[k]);
	m = 0;
	for(j=0; j<mutAr[r]->muts[i]->event->maxHaps[k]; j++){
	  if(mutAr[r]->muts[i]->event->hapFreq[k][j] != NULL){
	    fprintf(errfile,
		    "%ld.%ld ",j,*mutAr[r]->muts[i]->event->hapFreq[k][j]);
	    m++;
	  }
	}
/*       } */
    }
    fprintf(errfile, "\n");
    fflush(errfile);
  }
  fprintf(errfile,"\n\n trees\n\n");
  fflush(errfile);
  for(i=0; i<=popn[pop].maxchr; i++){
    fprintf(errfile,"%ld.%ld = %ld: ",i,r,popn[pop].numCopies[i][r]);
    for(j=0; j<gpars.P*ppars[pop].N; j++){
      if(popn[pop].parentLoc[j][r] == i)
	fprintf(errfile,"%ld ",j);
    }
    fprintf(errfile,"\n");
    fflush(errfile);
    j=0;
    PrintHistTree(popn[pop].BigHead[i][r]->Rtree, &j, pop);
    fflush(errfile);
  }
}

/* ------------------------------------------------------------------------- */

void getFitTree(struct history *BigHead, double *fit, const int pop,
		const long locus)
{
  if(ppars[pop].neutpop)
    return;
  if(BigHead != NULL){
    if(gpars.ADDITIVE)
      (*fit) += BigHead->event->fit;
    else
      (*fit) *= 1+BigHead->event->fit;
    if(gpars.ADDITIVE && (*fit) <= -1.0){
      (*fit) = -1.0;
      return;
    }
    else if(!gpars.ADDITIVE && (*fit) <= DBL_MIN){
      (*fit) = 0.0;
      return;
    }
    getFitTree(BigHead->Ltree, fit, pop, locus);
    getFitTree(BigHead->Rtree, fit, pop, locus);
  }
}

/* ------------------------------------------------------------------------- */

void carryMut(struct history *tree, long index, int *foo)
{
  if(tree==NULL || *foo>0)
    return;
  else if(tree->event!=NULL && tree->event->index==index){
    (*foo)++;
    return;
  }
  carryMut(tree->Ltree, index, foo);
  carryMut(tree->Rtree, index, foo);
}

/* ------------------------------------------------------------------------- */

void checkHitProbs(const double *hpTMP, const char *err, const int pop,
		   const long chr, const long locus)
{
  unsigned long i;
  long j;
  char c0,c1,c2;
  double dummy = 0;
  
  c0 = retNucHistory(0, &popn[pop].BigHead[chr][locus], locus, pop, 0);
  c1 = retNucHistory(1, &popn[pop].BigHead[chr][locus], locus, pop, 0);
  c2 = retNucHistory(2, &popn[pop].BigHead[chr][locus], locus, pop, 0);
  for(i=1;i<gpars.L[locus]-1;i++){
    for(j=0;j<4;j++)
      if(j != c1-'0')
	dummy += Q[16*(c0-'0')+4*(c1-'0')+(c2-'0')][j];
    if(fabs(dummy - hpTMP[i]) > FLT_MIN){
      fprintf(errfile,"hp NONMATCH (%ld) ind=%ld: ",INITIALSEED, chr);
      fprintf(errfile,"site=%lu (%c%c%c/%c%c%c:%d%d%d); dummy=%f; hp=%lf(%e)\n",
	      i, c0, c1, c2, popn[pop].conSeq[locus][i-1],
	      popn[pop].conSeq[locus][i], popn[pop].conSeq[locus][i+1], 
	      popn[pop].polySites[locus][i-1], popn[pop].polySites[locus][i],
	      popn[pop].polySites[locus][i+1], dummy, hpTMP[i],
	      fabs(dummy-hpTMP[i]));
      fprintf(errfile,"tree:\n");
      fflush(errfile);
      j=0;
      PrintHistTree(popn[pop].BigHead[chr][locus]->Rtree, &j, pop);
      fflush(errfile);
      fflush(errfile);
      exitNOW(err);
    }
    
    if(i < gpars.L[locus]-2){
      c0=c1;
      c1=c2;
      c2 = retNucHistory(i+2, &popn[pop].BigHead[chr][locus], locus, pop, 0);
    }
  }
  if(fabs(dummy - hpTMP[gpars.L[locus]-1]) > FLT_MIN){
    fprintf(errfile,"hp NONMATCH (%ld): site=%lu; dummy=%f; hp=%f (%e)\n",
	    INITIALSEED,gpars.L[locus]-1,dummy,hpTMP[gpars.L[locus]-1],
	    fabs(dummy-hpTMP[gpars.L[locus]-1]));
    j=0;
    PrintHistTree(popn[pop].BigHead[chr][locus]->Rtree, &j, pop);
    fflush(errfile);
    exitNOW(err);
  }
}

/* ------------------------------------------------------------------------- */

void checkForErrors(int pop, char *errMessIn)
{
  int foo2, foo3=0;
  long i, j, k, m, r, *tmpPS, *checkCarry;
  long foo;
  double tfit;
  char errMess[100], cod[3];
  if(ppars[pop].ALIVE==0)
    return;
#ifdef UNIT_TEST
  fprintf(errfile,"checking %s\n",errMessIn);
  fflush(errfile);
#endif
  for(r=0; r<gpars.R; r++){
#ifdef WINDOWS
    sprintf_s(errMess, 100, "error %s!: gen=%ld, pop=%d, r=%ld, iSEED=%ld",
	      errMessIn, popn[pop].gen, pop, r, INITIALSEED);
#else
    sprintf(errMess, "error %s!: gen=%ld, pop=%d, r=%ld, iSEED=%ld",
	    errMessIn, popn[pop].gen, pop, r, INITIALSEED);
#endif

    /* check for stop codons in sequence */
    if(gpars.ANNOTATE[r] == 'C'){
      for(i=0; i<gpars.L[r]; i+=3){
	cod[0] = popn[pop].conSeq[r][i];
	cod[1] = popn[pop].conSeq[r][i+1];
	cod[2] = popn[pop].conSeq[r][i+2];
	if(AA(cod) == 0){
	  fprintf(errfile,"found stop codon at position %ld %c%c%c\n",
		 i, cod[0], cod[1], cod[2]);
	  abort();
	}
      }
    }

    foo = 0;
    for(i=0; i<=popn[pop].maxchr; i++){
      foo += popn[pop].numCopies[i][r];
    }
    if(foo != gpars.P*ppars[pop].N){
      fprintf(errfile,"error!!  numCopies not right!  E=%ld O=%ld\n",
	     gpars.P*ppars[pop].N, foo);
      abort();
    }
    for(i=0; i<=popn[pop].maxchr; i++){
      foo = popn[pop].numCopies[i][r];
      for(j=0; j<gpars.P*ppars[pop].N; j++){
	if(popn[pop].parentLoc[j][r] == i)
	  foo--;
      }
      if(foo != 0){
	fprintf(errfile, "error %s: numCopies not right, diff=%ld: PL=%ld\n",
		errMess, foo, i);
	abort();
      }
    }

#ifdef VERBOSE_DEBUG
    fprintf(errfile,"numMuts[%ld] = %ld (next=%ld)\n", r, mutAr[r]->numMuts,
	   mutAr[r]->mutIndex);
    fflush(errfile);
#endif
    for(i=0; i<mutAr[r]->numMuts; i++){
#ifdef VERBOSE_DEBUG
      fprintf(errfile,"pop=%d; i=%ld; ",pop, i);
      fflush(errfile);
      fprintf(errfile,"site=%ld, ",mutAr[r]->muts[i]->event->site);
      fflush(errfile);
      fprintf(errfile,"r=%ld; ", r);
      fflush(errfile);
      int foo2;
      fprintf(errfile,"polysites=");
      for(foo2=0; foo2<gpars.NPOP; foo2++){
	if(ppars[foo2].ALIVE)
	  fprintf(errfile,"%d;", popn[foo2].polySites[r][mutAr[r]->muts[i]->event->site]);
      }
      fprintf(errfile," maxHaps=%ld; ", mutAr[r]->muts[i]->event->maxHaps[pop]);
      fflush(errfile);
#endif
      mutAr[r]->muts[i]->event->numCarriers[pop] = 0;
      for(j=0; j<mutAr[r]->muts[i]->event->maxHaps[pop]; j++){
	if(mutAr[r]->muts[i]->event->hapFreq[pop][j] != NULL)
	  mutAr[r]->muts[i]->event->numCarriers[pop] +=
	    (*mutAr[r]->muts[i]->event->hapFreq[pop][j]);
      }

#ifdef VERBOSE_DEBUG
      fprintf(errfile,"numCarry[%ld]=%ld; ", mutAr[r]->muts[i]->event->index, 
	     mutAr[r]->muts[i]->event->numCarriers[pop]);
      fflush(errfile);
      fprintf(errfile,"fixed=%c\n",mutAr[r]->muts[i]->event->fixed[pop]);
      fflush(errfile);
#endif
      
      for(j=0; j<mutAr[r]->muts[i]->event->maxHaps[pop]; j++){
	if(mutAr[r]->muts[i]->event->hapFreq[pop][j] == NULL)
	  continue;
	foo=0;
	for(k=0; k<=popn[pop].maxchr; k++){
	  if(mutAr[r]->muts[i]->event->hapFreq[pop][j] == 
	     &popn[pop].numCopies[k][r]){
	    foo=1;
	    break;
	  }
	}
	if(foo==0){
	  fprintf(errfile,"error: mut %ld (%ld) in hapFreq=%ld, not in pop %d!\n",
		 i, mutAr[r]->muts[i]->event->site, 
		 *mutAr[r]->muts[i]->event->hapFreq[pop][j], pop);
	  abort();
	}
      }
      
      foo3=0;
      foo=0;
      for(j=0; j<=popn[pop].maxchr; j++){
	if(popn[pop].numCopies>0){
	  foo2=0;
	  carryMut(popn[pop].BigHead[j][r], mutAr[r]->muts[i]->event->index,
		   &foo2);
	  if(foo2 == 1){
	    for(k=0; k<mutAr[r]->muts[i]->event->maxHaps[pop]; k++){
	      if(mutAr[r]->muts[i]->event->hapFreq[pop][k] ==
		 &(popn[pop].numCopies[j][r])){
		foo=1;
	      }
	    }
	    if(foo==0){
	      fprintf(errfile,"chrom %ld (%ld) carries mut %ld, but not included \
in hapFreq list!\n", j, popn[pop].numCopies[j][r],
		     mutAr[r]->muts[i]->event->index);
	      fflush(errfile);
	      foo3=1;
	    }
	  }
	}
      }

      foo = 0;
      for(j=0; j<=popn[pop].maxchr; j++){
	foo2 = 0;
	carryMut(popn[pop].BigHead[j][r]->Rtree, i, &foo2);
	if(foo2 > 1){
	  fprintf(errfile,"error: %s! ind %ld carries mutation %ld multiple times!\n", 
		 errMess, j, i);
	  fflush(errfile);
	  i=0;
	  PrintHistTree(popn[pop].BigHead[j][r]->Rtree, &i, pop);
	  fflush(errfile);
	  abort();
	}
	foo += foo2;
	if(foo == 1 && (mutAr[r]->muts[i]->event->numCarriers[pop] == 0 ||
			mutAr[r]->muts[i]->event->fixed[pop] == '1' ||
			mutAr[r]->muts[i]->event->free == '1')){
	  fprintf(errfile,
		  "error %s:mut %ld (%ld) nc=0, but BH[%d][%ld][%ld] (%ld)!!\n",
		  errMess, i, mutAr[r]->muts[i]->event->site, pop, j, r, 
		  popn[pop].numCopies[j][r]);
	  fprintf(errfile, "%ld\t%c\t%c\n",mutAr[r]->muts[i]->event->numCarriers[pop], mutAr[r]->muts[i]->event->fixed[pop], mutAr[r]->muts[i]->event->free);
	  fprintf(errfile,"\n\n");
	  PrintErrorStats(pop, r);
	  foo=0;
	  PrintHistTree(popn[pop].BigHead[i][r]->Rtree, &foo, pop);
	  abort();
	}
      }
      if(foo == 0 && mutAr[r]->muts[i]->event->numCarriers[pop] > 0){
	fprintf(errfile,
		"error: mutation %ld (%ld), nc>0 but has no carriers!\n",i,
		mutAr[r]->muts[i]->event->site);
	PrintErrorStats(pop, r);
	fflush(errfile);
	abort();
      }
    }
    m = 0;
    for(i=0; i<=popn[pop].maxchr; i++){
      m += popn[pop].numCopies[i][r];
      if(popn[pop].numCopies[i][r] < 0){
	for(k=0; k<gpars.P*ppars[pop].N; k++){
	  if(popn[pop].parentLoc[k][r] == i){
	    fprintf(errfile,"error %s (%ld): parentLoc[%d][%ld][%ld]= %ld\n",
		    errMess, INITIALSEED,pop,k,r,i);
	    fprintf(errfile,"But numCopies[%d][%ld][%ld] = %ld!!\n",
		    pop,i,r,popn[pop].numCopies[i][r]);
	    fflush(errfile);
	    abort();			    
	  }
	}
	fprintf(errfile,"error %s(%ld): popn[%d].numCopies[%ld][%ld] = %ld!!\n",
		errMess, INITIALSEED, pop, i, r, popn[pop].numCopies[i][r]);
	abort();
      }
      else if(popn[pop].numCopies[i][r] == 0)
	continue;

      if(gpars.substMod == 5 && strcmp(errMessIn, "After regeneratePOP") != 0)
	checkHitProbs(popn[pop].hpSUM[i][r], errMess, pop, i, r);
      tfit = (gpars.ADDITIVE ? 0.0 : 1.0);
      getFitTree(popn[pop].BigHead[i][r]->Rtree, &tfit, pop, r);
      if(fabs(tfit-popn[pop].indfit[i][r])>FLT_MIN){
	fprintf(errfile, "%s: fit=%f; indfit[%d][%ld][%ld] = %f\n",errMess,
		tfit, pop, i, r, popn[pop].indfit[i][r]);
	foo=0;
	PrintHistTree(popn[pop].BigHead[i][r]->Rtree, &foo, pop);
	abort();
      }
      checkHistTreeOrder(popn[pop].BigHead[i][r]->Rtree, 0, gpars.L[r], pop);
    }
    if(m != gpars.P*ppars[pop].N){
      fprintf(errfile,"error %s (%ld): numCopies does not sum to \
popsize!  sum = %ld; popsize = %ld for locus %ld\n",errMess, INITIALSEED, m, 
	      gpars.P*ppars[pop].N, r);
      abort();
    }
    
    assert(tmpPS = malloc(gpars.L[r]*sizeof(*tmpPS)));
    for(i=0; i<gpars.L[r]; i++)
      tmpPS[i] = 0;
    for(i=0; i<mutAr[r]->numMuts; i++){
      if(mutAr[r]->muts[i]->event->free == '0' &&
	 mutAr[r]->muts[i]->event->fixed[pop] == '0' && 
	 mutAr[r]->muts[i]->event->numCarriers[pop] > 0 && 
	 (mutAr[r]->muts[i]->event->nonsyn == '0' ||
	  mutAr[r]->muts[i]->event->nonsyn == '1')){
	foo = 0;
	for(j=0; j<mutAr[r]->muts[i]->event->maxHaps[pop]; j++){
	  if(mutAr[r]->muts[i]->event->hapFreq[pop][j] != NULL && 
	     (*mutAr[r]->muts[i]->event->hapFreq[pop][j]) > 0){
	    foo = 1;
	    break;
	  }
	}
	if(foo == 1)
	  tmpPS[mutAr[r]->muts[i]->event->site]++;
      }
    }
    for(i=0; i<gpars.L[r]; i++){
      if(tmpPS[i] != popn[pop].polySites[r][i]){
	fprintf(errfile,
		"error %s! PS not right, site %ld in locus %ld E=%ld, O=%d\n",
		errMess, i, r, tmpPS[i], popn[pop].polySites[r][i]);
	for(i=0; i<mutAr[r]->numMuts; i++){
	  fprintf(errfile,
		  "%4ld: %4lu %5ld %5ld %c %c %c %2i %2i %1.2f %c %c %c [%c%c]",
		  i, mutAr[r]->muts[i]->event->site,
		  mutAr[r]->muts[i]->event->gen,
		  mutAr[r]->muts[i]->event->genFix[pop],
		  mutAr[r]->muts[i]->event->ancNuc,
		  mutAr[r]->muts[i]->event->derNuc,
		  mutAr[r]->muts[i]->event->nonsyn,
		  mutAr[r]->muts[i]->event->ancAA, 
		  mutAr[r]->muts[i]->event->derAA,
		  mutAr[r]->muts[i]->event->fit, mutAr[r]->muts[i]->event->CpG,
		  mutAr[r]->muts[i]->event->fiveP,
		  mutAr[r]->muts[i]->event->threeP,
		  mutAr[r]->muts[i]->event->free,
		  mutAr[r]->muts[i]->event->fixed[pop]);
	  for(k=0; k<gpars.NPOP; k++){
	    if(ppars[k].ALIVE == 0)
	      continue;
	    if(mutAr[r]->muts[i]->event->free == '0' &&
	       mutAr[r]->muts[i]->event->fixed[k] == '0'){
	      fprintf(errfile," (p=%ld; mH=%ld); %ld: ", k,
		      mutAr[r]->muts[i]->event->maxHaps[k],
		      mutAr[r]->muts[i]->event->numCarriers[k]);
	      m = 0;
	      for(j=0; j<mutAr[r]->muts[i]->event->maxHaps[k]; j++){
		if(mutAr[r]->muts[i]->event->hapFreq[k][j] != NULL){
		  fprintf(errfile,
			  "%ld ",*mutAr[r]->muts[i]->event->hapFreq[k][j]);
		  m++;
		}
	      }
	    }
	  }
	  fprintf(errfile, "\n");
	  fflush(errfile);
	}
	fprintf(errfile,"\n\n trees\n\n");
	fflush(errfile);
	for(i=0; i<popn[pop].maxchr; i++){
	  fprintf(errfile,"%ld.%ld = %ld:\n",i,r,popn[pop].numCopies[i][r]);
	  j=0;
	  PrintHistTree(popn[pop].BigHead[i][r]->Rtree, &j, pop);
	  fflush(errfile);
	}
	abort();
      }
    }
    free(tmpPS);
    
    assert(checkCarry = malloc((mutAr[r]->numMuts)*sizeof(*checkCarry)));
    for(i=0; i<mutAr[r]->numMuts; i++)
      checkCarry[i] = 0;
    for(i=0; i<gpars.P*ppars[pop].N; i++){
      for(j=0; j<mutAr[r]->numMuts; j++)
	checkCarry[j] = 0;
      k = -1;
      checkCarryNum(popn[pop].BigHead[popn[pop].parentLoc[i][r]][r]->Rtree,
		    &checkCarry, 1, &k);
      if(k>=0){
	fprintf(errfile, "site %ld is carried multiple times by chrom %ld (%ld)\
; tree:\n", k, i, popn[pop].parentLoc[i][r]);
	j=0;
	PrintHistTree(popn[pop].BigHead[popn[pop].parentLoc[i][r]][r]->Rtree,
		      &j, pop);
	abort();
      }
    }
    for(i=0; i<mutAr[r]->numMuts; i++)
      checkCarry[i] = 0;
    for(i=0; i<gpars.P*ppars[pop].N; i++){
      j = 0;
      checkCarryNum(popn[pop].BigHead[popn[pop].parentLoc[i][r]][r]->Rtree,
		    &checkCarry, 1, &j);
    }
    for(i=0; i<mutAr[r]->numMuts; i++){
      if(mutAr[r]->muts[i]->event->free == '1')
	continue;
/* #ifdef VERBOSE_DEBUG */
/*       fprintf(errfile,"%ld::%ld (site=%ld)\n",i,checkCarry[i], */
/* 	     mutAr[r]->muts[i]->event->site); */
/*       fflush(errfile); */
/* #endif */
      if(mutAr[r]->muts[i]->event->free == '0' &&
	 mutAr[r]->muts[i]->event->fixed[pop] == '0'){
	if(mutAr[r]->muts[i]->event->numCarriers[pop] != checkCarry[i]){
	  fprintf(errfile,"not the right number of carriers at mut %ld(%ld)! %ldvs%ld\n",
		 i,mutAr[r]->muts[i]->event->site,
		 mutAr[r]->muts[i]->event->numCarriers[pop], checkCarry[i]);
	  fflush(errfile);
	  foo3=1;
	  for(j=0; j<gpars.P*ppars[pop].N; j++){
	    foo2=0;
	    carryMut(popn[pop].BigHead[popn[pop].parentLoc[j][r]][r]->Rtree,
		     mutAr[r]->muts[i]->event->index, &foo2);
	    if(foo2==0)
	      continue;
	    foo=0;
	    for(k=0; k<mutAr[r]->muts[i]->event->maxHaps[pop]; k++){
	      if(mutAr[r]->muts[i]->event->hapFreq[pop][k] ==
		 &popn[pop].numCopies[popn[pop].parentLoc[j][r]][r]){
		foo=1;
		break;
	      }
	    }
	    if(foo==0){
	      fprintf(errfile,"chromosome %ld (pl=%ld) not in hapFreq!\n",
		     j, popn[pop].parentLoc[j][r]);
	      fflush(errfile);
	    }
	  }
	}
	for(j=0; j<mutAr[r]->muts[i]->event->maxHaps[pop]; j++){
	  if(mutAr[r]->muts[i]->event->hapFreq[pop][j] != NULL)
	    checkCarry[i] -= (*mutAr[r]->muts[i]->event->hapFreq[pop][j]);
	}
	if(checkCarry[i] != 0){
	  fprintf(errfile, "error %s: carriers of mutation %ld (site=%ld) \
locus %ld (diff=%ld)\n", errMess, i, mutAr[r]->muts[i]->event->site, r,
		  checkCarry[i]);
	  fflush(errfile);
	  foo3=1;
	  foo=0;
	  for(j=0; j<=popn[pop].maxchr; j++){
	    if(popn[pop].numCopies>0){
	      foo2=0;
	      carryMut(popn[pop].BigHead[j][r], mutAr[r]->muts[i]->event->index,
		       &foo2);
	      if(foo2 == 1){
		for(k=0; k<mutAr[r]->muts[i]->event->maxHaps[pop]; k++){
		  if(mutAr[r]->muts[i]->event->hapFreq[pop][k] ==
		     &(popn[pop].numCopies[j][r])){
		    foo=1;
		  }
		}
		if(foo==0){
		  fprintf(errfile,"chrom %ld (%ld) carries mut %ld, but not included \
in hapFreq list!\n", j, popn[pop].numCopies[j][r],
			 mutAr[r]->muts[i]->event->index);
		  fflush(errfile);
		  abort();
		}
	      }
	    }
	  }
	  
	  fflush(errfile);
	  PrintErrorStats(pop, r);

	  foo = 0;
	  for(k=0; k<popn[pop].maxchr; k++){
	    if(popn[pop].numCopies[k][r] < 0){
	      fprintf(errfile,"numCopies[%ld] == %ld!!!\n",k,popn[pop].numCopies[k][r]);
	      fflush(errfile);
	    }
	    if(popn[pop].numCopies[k][r] == 0)
	      continue;
	    foo += popn[pop].numCopies[k][r];
	    foo2=0;
	    carryMut(popn[pop].BigHead[k][r]->Rtree,
		     mutAr[r]->muts[i]->event->index, &foo2);
	    if(foo2 == 0){
	      fprintf(errfile,"chr %ld does not carry mutation (%ld)!!!\n", k,
		     popn[pop].numCopies[k][r]);
	      fflush(errfile);
	      for(j=0; j<mutAr[r]->muts[i]->event->maxHaps[pop]; j++){
		if(mutAr[r]->muts[i]->event->hapFreq[pop][j] ==
		   &popn[pop].numCopies[k][r]){
		  fprintf(errfile,"mutation linked to chr %ld!!\n",k);
		  fflush(errfile);
		}
	      }
	    }
	  }
	  fprintf(errfile,"total chrms:  %ld\n",foo);
	  fflush(errfile);
	  foo2 = 0;
	  for(j=0; j<mutAr[r]->muts[i]->event->maxHaps[pop]; j++){
	    if(mutAr[r]->muts[i]->event->hapFreq[pop][j] != NULL){
	      foo -= *mutAr[r]->muts[i]->event->hapFreq[pop][j];
	      for(k=0; k<=popn[pop].maxchr; k++){
		if(mutAr[r]->muts[i]->event->hapFreq[pop][j] ==
		   &popn[pop].numCopies[k][r]){
		  fprintf(errfile,"hap[%ld] == chr %ld (%ld)\n",j, k,
			 popn[pop].numCopies[k][r]);
		  foo2 += popn[pop].numCopies[k][r];
		  break;
		}
	      }
	    }
	  }
	  fprintf(errfile,"sum = %d\n", foo2);
	  fprintf(errfile,"remainder = %ld\n",foo);
	  fflush(errfile);
	}
      }
    }
    if(foo3==1)
      abort();
    free(checkCarry);
  }
  fprintf(errfile,"passed checks %s\n", errMessIn);
}

/* ------------------------------------------------------------------------- */

void newDead(long chr, long loc)
{
  struct deadList *tmp=NULL;
  assert(tmp = malloc(sizeof(*tmp)));
  tmp->prev = NULL;
  if(dead->next == NULL)
    tmp->next = NULL;
  else{
    tmp->next = dead->next;
    dead->next->prev = tmp;
  }
  dead->next = tmp;
  tmp->chr = chr;
  tmp->loc = loc;
}

/* ------------------------------------------------------------------------- */

struct history* popTrash()
{
  struct history *foo;
  if(trash->Rtree == NULL){
    assert(foo = malloc(sizeof(*foo)));
  }
  else if(trash->Rtree->Ltree != NULL){
    foo = trash->Rtree;
    trash->Rtree = foo->Ltree;
    if(foo->Rtree != NULL){
      trash->Rtree->Parent = foo->Rtree;
      foo->Rtree->Parent = foo->Parent;
    }
    else
      trash->Rtree->Parent = foo->Parent;
  }
  else if(trash->Rtree->Rtree != NULL){
    foo = trash->Rtree;
    trash->Rtree = foo->Rtree;
    trash->Rtree->Parent = foo->Parent;
  }
  else{ /* both subtrees are NULL */
    foo = trash->Rtree;
    if(foo->Parent != NULL)
      trash->Rtree = foo->Parent;
    else
      trash->Rtree = NULL;
  }
  foo->event = NULL;
  foo->Rtree = NULL;
  foo->Ltree = NULL;
  foo->Parent = NULL;
  return foo;
}

/* ------------------------------------------------------------------------- */

void copyHistory(struct history **to, struct history **from, const long locus,
		 const int popTo, const long chrTo, const int popFrom, 
		 const int updatePS, const int fixed, const int cpNC)
{
  int k;
  long i;
  if((*from) == NULL)
    return;
  if((*from)->Rtree == NULL)
    (*to)->Rtree = NULL;
  else{
    (*to)->Rtree = popTrash();
    (*to)->Rtree->event = (*from)->Rtree->event;
    if(cpNC)
      (*to)->Rtree->event->numCarriers[popTo] = 
	(*to)->Rtree->event->numCarriers[popFrom];
    else
      (*to)->Rtree->event->numCarriers[popTo] +=
	popn[popTo].numCopies[chrTo][locus];

    if(chrTo != -1){ /* not a substitution, set hapFreq */
      k = 0;
      for(i=(*to)->Rtree->event->nextHap[popTo]; 
	  i<(*to)->Rtree->event->maxHaps[popTo]; i++){
	if((*to)->Rtree->event->hapFreq[popTo][i] == NULL)
	  break;
	else if(updatePS == 1 && (*(*to)->Rtree->event->hapFreq[popTo][i]) > 0)
	  k = 1;
      }
      (*to)->Rtree->event->nextHap[popTo] = i;
      
      if(updatePS == 1 && k == 0){  /* adding mutation to new pop */
	for(i=0; i<(*to)->Rtree->event->maxHaps[popTo]; i++){
	  if((*to)->Rtree->event->hapFreq[popTo][i] != NULL &&
	     (*(*to)->Rtree->event->hapFreq[popTo][i]) > 0){
	    k = 1;  /* mutation already segregating in population */
	    break;
	  }
	}
	if(k == 0){
	  if((*to)->Rtree->event->nonsyn == '0' ||
	     (*to)->Rtree->event->nonsyn == '1'){
	    popn[popTo].polySites[locus][(*to)->Rtree->event->site]++;
	    (*to)->Rtree->event->genDead[popTo] = -LONG_MAX;
#ifdef VERBOSE_DEBUG
	    fprintf(errfile,"update PS[%ld]=%d\n",(*to)->Rtree->event->site, 
		   popn[popTo].polySites[locus][(*to)->Rtree->event->site]);
	    if(popn[popTo].polySites[locus][(*to)->Rtree->event->site]>1){
	      //getchar();
	    }
#endif
	  }
	}
      }
      if((*to)->Rtree->event->nextHap[popTo] ==
	 (*to)->Rtree->event->maxHaps[popTo]){ /* allocate new haplotype */
	(*to)->Rtree->event->maxHaps[popTo]++;
	assert((*to)->Rtree->event->hapFreq[popTo] = 
	       realloc((*to)->Rtree->event->hapFreq[popTo],
		       (*to)->Rtree->event->maxHaps[popTo]*sizeof(long*)));
      }
      (*to)->Rtree->event->hapFreq[popTo][(*to)->Rtree->event->nextHap[popTo]] =
	&popn[popTo].numCopies[chrTo][locus];
    }
    (*to)->Rtree->Rtree = NULL;
    (*to)->Rtree->Ltree = NULL;
    if((*from)->event == NULL) /* root of tree */
      (*to)->Rtree->Parent = NULL;
    else
      (*to)->Rtree->Parent = (*to);
    
    if(fixed == 1)  (*to)->Rtree->event->fixed[popTo] = '1';
    copyHistory(&(*to)->Rtree, &(*from)->Rtree, locus, popTo, chrTo, popFrom,
		updatePS, fixed, cpNC);
  }
  
  if((*from)->Ltree == NULL)
    (*to)->Ltree = NULL;
  else{
    (*to)->Ltree = popTrash();
    (*to)->Ltree->event = (*from)->Ltree->event;
    if(cpNC)
      (*to)->Ltree->event->numCarriers[popTo] = 
	(*to)->Ltree->event->numCarriers[popFrom];
    else
      (*to)->Ltree->event->numCarriers[popTo] += 
	popn[popTo].numCopies[chrTo][locus];

    if(chrTo != -1){ /* not a substitution, set hapFreq */
      k = 0;
      for(i=(*to)->Ltree->event->nextHap[popTo]; 
	  i<(*to)->Ltree->event->maxHaps[popTo]; i++){
	if((*to)->Ltree->event->hapFreq[popTo][i] == NULL)
	  break;
	else if(updatePS == 1 && (*(*to)->Ltree->event->hapFreq[popTo][i]) > 0)
	  k = 1;
      }
      (*to)->Ltree->event->nextHap[popTo] = i;
      if(updatePS == 1 && k == 0){  /* adding mutation to new pop */
	for(i=0; i<(*to)->Ltree->event->maxHaps[popTo]; i++){
	  if((*to)->Ltree->event->hapFreq[popTo][i] != NULL &&
	     (*(*to)->Ltree->event->hapFreq[popTo][i]) > 0){
	    k = 1;
	    break;
	  }
	}
	if(k == 0){
	  if((*to)->Ltree->event->nonsyn == '0' || 
	     (*to)->Ltree->event->nonsyn == '1'){
	    popn[popTo].polySites[locus][(*to)->Ltree->event->site]++;
	    (*to)->Ltree->event->genDead[popTo] = -LONG_MAX;

#ifdef VERBOSE_DEBUG
	    fprintf(errfile,"update PS[%ld]=%d\n",(*to)->Ltree->event->site, 
		   popn[popTo].polySites[locus][(*to)->Ltree->event->site]);

	    if(popn[popTo].polySites[locus][(*to)->Ltree->event->site]>1){
	      //getchar();
	    }
#endif
	  }
	}
      }
      if((*to)->Ltree->event->nextHap[popTo] ==
	 (*to)->Ltree->event->maxHaps[popTo]){ /* allocate new haplotype */
	(*to)->Ltree->event->maxHaps[popTo]++;
	assert((*to)->Ltree->event->hapFreq[popTo] = 
	       realloc((*to)->Ltree->event->hapFreq[popTo],
		       (*to)->Ltree->event->maxHaps[popTo]*sizeof(long*)));
      }
      (*to)->Ltree->event->hapFreq[popTo][(*to)->Ltree->event->nextHap[popTo]] =
	&popn[popTo].numCopies[chrTo][locus];
    }
    (*to)->Ltree->Rtree = NULL;
    (*to)->Ltree->Ltree = NULL;
    if((*from)->event == NULL) /* root of tree */
      (*to)->Ltree->Parent = NULL;
    else
      (*to)->Ltree->Parent = (*to);
    if(fixed == 1)  (*to)->Ltree->event->fixed[popTo] = '1';
    copyHistory(&(*to)->Ltree, &(*from)->Ltree, locus, popTo, chrTo, popFrom,
		updatePS, fixed, cpNC);
  }
}

/* ------------------------------------------------------------------------- */

void copyHistoryNode(struct history **to, struct history **from,
		     struct history **MOM, const int pop, const long chr,
		     const long locus)
{
  long i;
  if((*to) == NULL){ /* reached leaf node */
    (*to) = popTrash();
    (*to)->event = (*from)->event;
    for(i=(*to)->event->nextHap[pop]; i<(*to)->event->maxHaps[pop]; i++){
      if((*to)->event->hapFreq[pop][i] == NULL)
	break;
    }
    if(i == (*to)->event->maxHaps[pop]){ /* allocate a new haplotype */
      (*to)->event->maxHaps[pop]++;
      assert((*to)->event->hapFreq[pop] = 
	     realloc((*to)->event->hapFreq[pop], (i+1)*sizeof(long*)));
      (*to)->event->nextHap[pop] = 0;
    }
    else
      (*to)->event->nextHap[pop] = i;
    (*to)->event->hapFreq[pop][i] = &popn[pop].numCopies[chr][locus];
    (*to)->event->numCarriers[pop] += popn[pop].numCopies[chr][locus];
    (*to)->Rtree = NULL;
    (*to)->Ltree = NULL;
    if(MOM != NULL)
      (*to)->Parent = *MOM;
    else
      (*to)->Parent = NULL;
    splayHistory(*to, &popn[pop].BigHead[chr][locus], pop);
    return;
  }
  else{
    if((*to)->event->site == (*from)->event->site){
      if((*to)->event->gen < (*from)->event->gen) /* new data from later gen */ 
	copyHistoryNode(&(*to)->Rtree, from, to, pop, chr, locus);
      else if((*to)->event->gen > (*from)->event->gen) /* event from prev gen */
	copyHistoryNode(&(*to)->Ltree, from, to, pop, chr, locus);
      /* else event already exists! */
    }
    else if((*to)->event->site < (*from)->event->site)
      copyHistoryNode(&(*to)->Rtree, from, to, pop, chr, locus);
    else
      copyHistoryNode(&(*to)->Ltree, from, to, pop, chr, locus);
  }
}

/* ------------------------------------------------------------------------- */

void copyPartialHistory(struct history **to, struct history **from,
			const long min, const long max, const int pop,
			const long chr, const long locus)
{
  if((*from) == NULL)
    return;
  else{
    /* add in post-order */
    if((*from)->event->site >= min && (*from)->Ltree != NULL)
      copyPartialHistory(to, &(*from)->Ltree, min, max, pop, chr, locus);
    if((*from)->event->site <= max && (*from)->Rtree != NULL)
      copyPartialHistory(to, &(*from)->Rtree, min, max, pop, chr, locus);
    
    if((*from)->event->site >= min && (*from)->event->site <= max)
      copyHistoryNode(to, from, NULL, pop, chr, locus);
  }
}

/* ------------------------------------------------------------------------- */

void convertTract(struct history **to, struct history **from, const long min,
		  const long max, const int pop, const long chr,
		  const long locus, const long altPar)
{
  int foo;
  if((*from) == NULL)
    return;
  /* add in post-order */
  if((*from)->event->site >= min && (*from)->Ltree != NULL)
    convertTract(to, &(*from)->Ltree, min, max, pop, chr, locus, altPar);
  if((*from)->event->site <= max && (*from)->Rtree != NULL)
    convertTract(to, &(*from)->Rtree, min, max, pop, chr, locus, altPar);
  
  if((*from)->event->site >= min && (*from)->event->site <= max){
#ifdef VERBOSE_DEBUG
    fprintf(errfile,"looking at site %ld(%ld)\n",(*from)->event->site, 
	   (*from)->event->index);
    fflush(errfile);
#endif
    if(fabs(ppars[pop].BGC - 0.5) <= FLT_MIN || /* no BGC, copy directly */
       (((*from)->event->ancNuc-'0') < 2 && ((*from)->event->derNuc-'0') < 2) ||
       (((*from)->event->ancNuc-'0') > 1 && ((*from)->event->derNuc-'0') > 1)){
      /* or C<->G or T<->A mutations not affected by BGC, copy! */
      copyHistoryNode(to, from, NULL, pop, chr, locus);
#ifdef VERBOSE_DEBUG
      fprintf(errfile,"copied site %ld(%ld)\n",(*from)->event->site, 
	     (*from)->event->index);
      fflush(errfile);
#endif
    }
    else{/* GC<->AT need to see if other parent chromosome carries mutation */
      foo = 0;
      carryMut(popn[pop].BigHead[altPar][locus]->Rtree, (*from)->event->index,
	       &foo);
      if(foo == 1 || 
	 (((*from)->event->derNuc-'0') < 2 &&
	  ran1(&gpars.seed) < ppars[pop].BGC) ||
	 (((*from)->event->derNuc-'0') > 1 && 
	  ran1(&gpars.seed)>ppars[pop].BGC)){
	/* mutation carried by both chromosomal parents, AT->GC mutation 
	   converted, or a lucky escape from BGC!!  copy! */
	copyHistoryNode(to, from, NULL, pop, chr, locus);
#ifdef VERBOSE_DEBUG
	fprintf(errfile,"copied site %ld(%ld)\n",(*from)->event->site, 
	       (*from)->event->index);
	fflush(errfile);
#endif
      }
#ifdef VERBOSE_DEBUG
      else{
	fprintf(errfile,"did NOT copy site %ld(%ld)\n",(*from)->event->site, 
	       (*from)->event->index);
	fflush(errfile);
      }
#endif
    }
  }
}

/* ------------------------------------------------------------------------- */

void addToTract(struct history **to, struct history **from, const long min,
		const long max, const int pop, const long chr,
		const long locus, const long altPar)
{
  int foo;
  if((*from) == NULL)
    return;
  if((*from)->event->site >= min && (*from)->Ltree != NULL)
    addToTract(to, &(*from)->Ltree, min, max, pop, chr, locus, altPar);
  if((*from)->event->site <= max && (*from)->Rtree != NULL)
    addToTract(to, &(*from)->Rtree, min, max, pop, chr, locus, altPar);
  if((*from)->event->site >= min && (*from)->event->site <= max){
    if((((*from)->event->ancNuc-'0') < 2 && ((*from)->event->derNuc-'0') < 2) ||
       (((*from)->event->ancNuc-'0') > 1 && ((*from)->event->derNuc-'0') > 1)){
      /* or C<->G or T<->A mutations not affected by BGC, skip! */
      return;
    }
    else{/* GC<->AT need to see if other parent chromosome carries mutation */
      foo = 0;
      carryMut(popn[pop].BigHead[altPar][locus]->Rtree, (*from)->event->index,
	       &foo);
      if(foo == 0 &&  
	 ((((*from)->event->derNuc-'0')<2&&ran1(&gpars.seed)<ppars[pop].BGC) ||
	  (((*from)->event->derNuc-'0')>1&&ran1(&gpars.seed)>ppars[pop].BGC))){
	/* AT->GC mutation only carried by this parent and it is converted
	   or GC->AT mutation that escapes BGC */
	copyHistoryNode(to, from, NULL, pop, chr, locus);
#ifdef VERBOSE_DEBUG
	fprintf(errfile,"copied site %ld(%ld)\n",(*from)->event->site, 
	       (*from)->event->index);
	fflush(errfile);
#endif
      }
#ifdef VERBOSE_DEBUG
      else{
	fprintf(errfile,"did NOT copy site %ld(%ld) (addToTract)\n",(*from)->event->site,
	       (*from)->event->index);
	fflush(errfile);
      }
#endif
    }
  }
}

/* ------------------------------------------------------------------------- */

void getMutSite(unsigned long *site, double *hpSUM, const long locus)
{
  double rn;
  double foo;
  int steps = 0;

  /* use an inverse-CDF method to get site */
  rn=ran1(&gpars.seed);
  
  (*site) = (long)(rn*(gpars.L[locus]-2)+1);   /* initial guess in [1,L-2] */

#ifdef VERBOSE_DEBUG
  fprintf(errfile,"rn = %f; hp = %f;  ",rn,hpSUM[gpars.L[locus]-1]);
  fflush(errfile);
#endif

  rn *= hpSUM[gpars.L[locus]-1];

#ifdef VERBOSE_DEBUG
  fprintf(errfile,"rn = %f;  ",rn);
  fflush(errfile);
  if(rn <= DBL_MIN){
    fprintf(errfile,"rn(2) == zero!\n");
    assert(1);
  }
#endif
  while(1){
    steps++;
    if(*site >= gpars.L[locus]-1)
      *site = gpars.L[locus]-2;
    else if(*site <= 0)
      *site = 0;
    
    if(hpSUM[(*site)] < rn && hpSUM[(*site)+1]>=rn)
      break;
    /* take large steps for the first 5 rounds, then take small steps... */
    if(steps<5 && fabs(foo=(rn-hpSUM[(*site)])) > 3.0){
      foo /= 3.0;
      (*site) += (long)foo;
    }
    else{
      if(rn>hpSUM[(*site)]){
	(*site)++;
      }
      else{
	(*site)--;
      }
    }
  }
  (*site)++;
  
#ifdef VERBOSE_DEBUG
  fprintf(errfile,"%f - %f (steps = %d, site=%ld)\n",hpSUM[(*site)-1],hpSUM[(*site)],steps,*site);
  fflush(errfile);
#endif

  if((*site)>=gpars.L[locus]-1 || *site <= 0){
    fprintf(errfile,"damn site(%ld):%lu; rn=%f; hpSUM[%lu]=%f; hpSUM[%lu]=%f\n",
	    INITIALSEED,*site,rn,gpars.L[locus]-2,hpSUM[gpars.L[locus]-2],
	    gpars.L[locus]-1,hpSUM[gpars.L[locus]-1]);
    abort();
  }
}

/* ------------------------------------------------------------------------- */

long invCDF(float rn, double *dist, long beg, long end)
{
  long steps = 0, MAXSTEPS=end-beg+1;
  long site;
  long numBigSteps;
  long toobig=end, toosmall=beg;
  double avgStep = (dist[end]-dist[beg])/MAXSTEPS;

  if(rn <= dist[beg]+DBL_MIN)
    return beg;
  else if(rn >= dist[end]-DBL_MIN)
    return end;
  else if((beg > 0 && rn < dist[beg-1]) || rn > dist[end] || dist[beg] < 0){
    fprintf(errfile,"sfs_code error(%ld): invCDF requesting invalid value\n",
	    INITIALSEED);
    fprintf(errfile,"rn=%f; dist[%ld]=%f; dist[%ld]=%1.9f\n",rn,beg,
	    dist[beg], end, dist[end]);
    fflush(errfile);
    abort();
  }
  
  /* use an inverse-CDF method to get index */
  (site) = (long)floor(rn/dist[end]*end+0.5);   /* initial guess in [0,end] */
  if(site > end){
    site = end;
  }
  else if(site < beg){
    site = beg;
  }

  if(dist[site]>=rn){
    if(site == beg || dist[site-1] < rn){
      return(site);
    }
    else if(site > beg+1 && dist[site-2] < rn && dist[site-1]>=rn){
      return(site-1);
    }
  }
  else if(site < end && dist[site+1]>=rn){
    return(site+1);
  }

  /* take large steps for the first n rounds, dividing interval in half each time,
     then take small steps... */
  numBigSteps = log((end-beg+1)/4)/log(2); /* after this many, interval is ~4 steps */
  while(steps < MAXSTEPS){
    steps++;
    if(site > end){
      site = end;
    }
    else if(site < beg){
      site = beg;
    }
    if((site == beg && dist[site] >= rn) ||
       (site > beg && dist[site-1] < rn && dist[site]>=rn))
      break;
    else if(steps < numBigSteps && fabs(rn-dist[site]) > 2*avgStep){
      if(dist[site] < rn){
	toosmall = site;
	site += (long)(0.5*(toobig-site));
      }
      else{
	toobig = site;
	site -= (long)(0.5*(site-toosmall));
      }
    }
    else{
      if(rn > dist[site]){
	site++;
      }
      else{
	site--;
      }
    }
  }

  if(steps<MAXSTEPS)
    return(site);
  else{
    fprintf(errfile,"sfs_code error(%ld): too many steps in invCDF\n",
	    INITIALSEED);
    fprintf(errfile,"rn=%f; dist[%ld]=%f; dist[%ld]=%f; site=%ld:(%f,%f)\n",
	    rn,beg, dist[beg], end, dist[end], site, dist[site-1], dist[site]);
    fflush(errfile);
    abort();
    return -1;
  }
}

/* ------------------------------------------------------------------------- */

void getNucHistory(const unsigned long site, char *retNuc, 
		   struct history *BigHead, struct history **root, 
		   const long locus, int pop, int SPLAY)
{
#ifdef UNIT_TEST
  if(site>=gpars.L[locus]){
    fprintf(errfile,"what kind of site is %lu??? max[%ld] = %lu  (%ld)\n",
	    site,locus,gpars.L[locus],INITIALSEED);
    (*retNuc)='4';
    abort();
  }
#endif  
  if(BigHead == NULL || popn[pop].polySites[locus][site] == 0){
    if((*retNuc) == 'x')
      (*retNuc) = popn[pop].conSeq[locus][site];
  }
  else if(BigHead->event->site < site)
    getNucHistory(site, retNuc, BigHead->Rtree, root, locus, pop, SPLAY);
  else if(BigHead->event->site > site)
    getNucHistory(site, retNuc, BigHead->Ltree, root, locus, pop, SPLAY);
  else{
    if(BigHead->event->nonsyn == '0' || BigHead->event->nonsyn == '1'){
      (*retNuc)=BigHead->event->derNuc; /*search Rtree for more recent mutant*/
      if(SPLAY==1)
	splayHistory(BigHead, root, pop);
    }
    else{ /* indels don't provide nucleotide info at site */
      if((*retNuc) == 'x')
	(*retNuc) = popn[pop].conSeq[locus][site];
    }
    if(BigHead->Rtree != NULL)
      getNucHistory(site, retNuc, BigHead->Rtree, root, locus, pop, SPLAY);
  }
}

/* ------------------------------------------------------------------------- */

char retNucHistory(const unsigned long site, struct history **BigHead, 
		   const long locus, int pop, int SPLAY)
{
  char nuc = 'x';
  getNucHistory(site, &nuc, (*BigHead)->Rtree, BigHead, locus, pop, SPLAY);
  return nuc;
}

/* ------------------------------------------------------------------------- */

void getNewHitProbsReg(double **hpTMP, struct history **BigHead,
		       const long locus, const int pop, const long first,
		       const long last)
{
  int j;
  unsigned long i;
  char c0,c1,c2;
  
  if(first>=gpars.L[locus]-1)
    return; /* nothing to do */

  if(first<=0)
    i = 1;
  else if(first==1)
    i = 1;
  else
    i = first-1;
  
  c0 = retNucHistory(i-1, BigHead, locus, pop, 1);
  c1 = retNucHistory(i, BigHead, locus, pop, 0);
  c2 = retNucHistory(i+1, BigHead, locus, pop, 0);
  for(; i<=last+2 && i<gpars.L[locus]-1; i++){
    (*hpTMP)[i] = (*hpTMP)[i-1];
    for(j=0;j<4;j++)
      if(j!=c1-'0')
	(*hpTMP)[i] += (Q[16*(c0-'0')+4*(c1-'0')+(c2-'0')][j]);
    c0=c1;
    c1=c2;
    if(i<last+2 && i<gpars.L[locus]-2)
      c2 = retNucHistory(i+2, BigHead, locus, pop, i%100);
  }
  if(i >= gpars.L[locus]-1){
    (*hpTMP)[gpars.L[locus]-1] = (*hpTMP)[gpars.L[locus]-2];
  }
}

/* ------------------------------------------------------------------------- */

void rotateHistoryNode(struct history *node, struct history **tree, int pop)
{
  struct history *parent, *grandparent;
  long x=0;
  
  if (node->Parent == NULL) return;
  
  parent = node->Parent;
  grandparent = parent->Parent;
  
  if (parent->Ltree == node){
    parent->Ltree = node->Rtree;
    if (parent->Ltree != NULL) 
      parent->Ltree->Parent = parent;
    node->Rtree = parent;
  } 
  else if (parent->Rtree == node){
    parent->Rtree = node->Ltree;
    if (parent->Rtree != NULL) 
      parent->Rtree->Parent = parent;
    node->Ltree = parent;
  } 
  else{
    fprintf(errfile,"rotateHistoryNode error(%ld):parent children not right\n",
	    INITIALSEED);
    PrintHistTree((*tree)->Rtree, &x, pop);
    fprintf(errfile,"\n");
    x=0;
    PrintHistTree(node, &x, pop);
    fprintf(errfile,"\n\n");
    abort();
  }
  
  parent->Parent = node;
  node->Parent = grandparent;
  
  if (grandparent == NULL){
    (*tree)->Rtree = node;
    node->Parent = NULL;
  }
  else if (grandparent->Ltree == parent) 
    grandparent->Ltree = node;
  else if (grandparent->Rtree == parent) 
    grandparent->Rtree = node;
  else{
    fprintf(errfile,"rotateHistoryNode error(%ld):grandparent kids not right\n",
	    INITIALSEED);
    x=0;
    PrintHistTree((*tree)->Rtree, &x, pop);
    fprintf(errfile,"\n");
    x=0;
    PrintHistTree(node, &x, pop);
    fprintf(errfile,"\n\n");
    abort();
  }
}

/* ------------------------------------------------------------------------- */

void splayHistory(struct history *node, struct history **tree, int pop)
{
  /* this function actually runs with probability RandSplayP */
  if(ran1(&gpars.seed) < gpars.RandSplayP){
    struct history *parent, *grandparent;
    
    if (node == NULL) return;
    while(1){
      if (node->Parent == NULL) break;
      
      parent = node->Parent;
      grandparent = parent->Parent;
      
      /* If the node's parent is the root of the tree, do one rotation */
      if (grandparent == NULL) 
	rotateHistoryNode(node, tree, pop);
      
      /* If we have a zig-zig, then rotate my parent, then rotate me */
      else if ((parent->Ltree == node && grandparent->Ltree == parent) ||
	       (parent->Rtree == node && grandparent->Rtree == parent)){
	rotateHistoryNode(parent, tree, pop);
	rotateHistoryNode(node, tree, pop);
	
	/* If we have a zig-zag, then rotate me twice */
      }
      else{
	rotateHistoryNode(node, tree, pop);
	rotateHistoryNode(node, tree, pop);
      }
    }
  }
}

/* ------------------------------------------------------------------------- */

void getLargestHist(struct history *tree, struct history **node)
{
  if(tree != NULL){
    (*node)->Rtree = tree;
    getLargestHist(tree->Rtree,node);
  }
}

/* ------------------------------------------------------------------------- */

void getSmallestHist(struct history *tree, struct history **node)
{
  if(tree != NULL){
    (*node)->Rtree = tree;
    getSmallestHist(tree->Ltree,node);
  }
}

/* ------------------------------------------------------------------------- */

void swapHapFreq(struct history *tree, const int pop, const long xreg,
		 const long chrTo, const long chrFrom)
{
  int check = 0;
  long i;
  if(tree == NULL)
    return;
  for(i=tree->event->nextHap[pop]; i>=0; i--){
    if(tree->event->hapFreq[pop][i]==&popn[pop].numCopies[chrFrom][xreg]){
      tree->event->hapFreq[pop][i] = &popn[pop].numCopies[chrTo][xreg];
      check = 1;
      break;
    }
  }
  if(check == 0){
    for(i=tree->event->nextHap[pop]+1; i<tree->event->maxHaps[pop]; i++){
      if(tree->event->hapFreq[pop][i]==&popn[pop].numCopies[chrFrom][xreg]){
	tree->event->hapFreq[pop][i] = &popn[pop].numCopies[chrTo][xreg];
	check = 1;
	break;
      }
    }
  }
#ifdef UNIT_TEST
  if(check == 0){
    fprintf(errfile, "error in swapHapFreq, could not find nc[%d][%ld][%ld] in \
hapFreq for ind %ld\n",pop, chrFrom, xreg, chrTo);
    abort();
  }
#endif
  swapHapFreq(tree->Ltree, pop, xreg, chrTo, chrFrom);
  swapHapFreq(tree->Rtree, pop, xreg, chrTo, chrFrom);
}

/* ------------------------------------------------------------------------- */

void setHistoryParents(struct history *tree)
{
  if(tree != NULL){
    if(tree->Ltree != NULL){
      tree->Ltree->Parent = tree;
      setHistoryParents(tree->Ltree);
    }
    if(tree->Rtree != NULL){
      tree->Rtree->Parent = tree;
      setHistoryParents(tree->Rtree);
    }
  }
}

/* ------------------------------------------------------------------------- */

void emptyMut(const long mutreg, const int pop)
{
  long i, j;
  for(i=mutAr[mutreg]->mutIndex; i<mutAr[mutreg]->numMuts; i++){
    if(mutAr[mutreg]->muts[i]->event->free == '1'){ /* found one! */
      mutAr[mutreg]->mutIndex = i;
      mutAr[mutreg]->muts[i]->event->free = '0';
#ifdef UNIT_TEST
      for(j=0; j<mutAr[mutreg]->muts[i]->event->maxHaps[pop]; j++){
	if(mutAr[mutreg]->muts[i]->event->hapFreq[pop][j] != NULL){
	  fprintf(errfile,"error in emptyMut, not actually free!!\n");
	  abort();
	}
      }
      for(j=0; j<=popn[pop].maxchr; j++){
	int foo = 0;
	carryMut(popn[pop].BigHead[j][mutreg]->Rtree, i, &foo);
	if(foo > 0){
	  fprintf(errfile,"error in emptyMut, carryMut!!!\n");
	  abort();
	}
      }
#endif
      mutAr[mutreg]->muts[i]->event->checkPop = -1;
      mutAr[mutreg]->muts[i]->event->checkGen = -1;
      mutAr[mutreg]->muts[i]->event->checkStep = -1;
      return;
    }
  }
  /* reaching this point means there were no free mutations, create new space!*/
  mutAr[mutreg]->mutIndex = mutAr[mutreg]->numMuts;
  mutAr[mutreg]->numMuts++; /* arb. allocate space for 10 more mutations */
  assert(mutAr[mutreg]->muts = 
	 realloc(mutAr[mutreg]->muts, 
		 mutAr[mutreg]->numMuts*sizeof(struct history*)));
  while(i<mutAr[mutreg]->numMuts){
    mutAr[mutreg]->muts[i] = popTrash();
    assert(mutAr[mutreg]->muts[i]->event = malloc(sizeof(struct event)));
    assert(mutAr[mutreg]->muts[i]->event->genFix =
	   malloc(gpars.NPOP*sizeof(long)));
    assert(mutAr[mutreg]->muts[i]->event->genDead =
	   malloc(gpars.NPOP*sizeof(long)));
    mutAr[mutreg]->muts[i]->event->nSites = 0;
    mutAr[mutreg]->muts[i]->event->nucs = NULL;
    assert(mutAr[mutreg]->muts[i]->event->fixed =
	   malloc(gpars.NPOP*sizeof(char)));
    mutAr[mutreg]->muts[i]->event->site = 0;
    mutAr[mutreg]->muts[i]->event->free = '1';
    mutAr[mutreg]->muts[i]->event->index = i;
    mutAr[mutreg]->muts[i]->event->checkPop = -1;
    mutAr[mutreg]->muts[i]->event->checkGen = -1;
    mutAr[mutreg]->muts[i]->event->checkStep = -1;
    assert(mutAr[mutreg]->muts[i]->event->nextHap =
	   malloc(gpars.NPOP*sizeof(long)));
    assert(mutAr[mutreg]->muts[i]->event->numCarriers =
	   malloc(gpars.NPOP*sizeof(long)));
    assert(mutAr[mutreg]->muts[i]->event->maxHaps =
	   malloc(gpars.NPOP*sizeof(long)));
    assert(mutAr[mutreg]->muts[i]->event->hapFreq =
	   malloc(gpars.NPOP*sizeof(long**)));
    for(j=0; j<gpars.NPOP; j++){
      mutAr[mutreg]->muts[i]->event->genFix[j] = 0;
      mutAr[mutreg]->muts[i]->event->genDead[j] = -LONG_MAX;
      mutAr[mutreg]->muts[i]->event->fixed[j] = '0';
      mutAr[mutreg]->muts[i]->event->nextHap[j] = 0;
      mutAr[mutreg]->muts[i]->event->numCarriers[j] = 0;
      mutAr[mutreg]->muts[i]->event->maxHaps[j] = 1;
      assert(mutAr[mutreg]->muts[i]->event->hapFreq[j] = malloc(sizeof(long*)));
      mutAr[mutreg]->muts[i]->event->hapFreq[j][0] = NULL;/* no carriers yet */
    }
    i++;
  }
  mutAr[mutreg]->muts[mutAr[mutreg]->mutIndex]->event->free = '0';
  mutAr[mutreg]->muts[mutAr[mutreg]->mutIndex]->event->checkPop = -1;
  mutAr[mutreg]->muts[mutAr[mutreg]->mutIndex]->event->checkGen = -1;
  mutAr[mutreg]->muts[mutAr[mutreg]->mutIndex]->event->checkStep = -1;
}

/* ------------------------------------------------------------------------- */

void addHistoryNode(const struct event *data, struct history **BigHead, 
		    struct history **MOM, const int pop, const long chr,
		    const long locus,  const int k)
{
  long i;
#ifdef UNIT_TEST
  long x;
  if(data->site >= gpars.L[locus]){
    fprintf(errfile,"site: %ld, nuc: %c, fit: %f\n",
	    data->site,data->ancNuc,data->fit);
    x=0;
    PrintHistTree((*BigHead), &x, pop);
    fprintf(errfile,"\nsomething screwy in addHistoryNode (%ld)\n",INITIALSEED);
    abort();
  }
#endif
  if((*BigHead) == NULL){ /* reached leaf node */
    (*BigHead) = popTrash();

    if(k == 0){ /* find empty mutation in mutAr[locus] (new or dead) */
      emptyMut(locus, pop);
      (*BigHead)->event = mutAr[locus]->muts[mutAr[locus]->mutIndex]->event;
      memcpyEVENT((*BigHead)->event, data, pop);
      (*BigHead)->event->hapFreq[pop][0] = &popn[pop].numCopies[chr][locus];
      (*BigHead)->event->numCarriers[pop] += popn[pop].numCopies[chr][locus];
#ifdef VERBOSE_DEBUG
      fprintf(errfile,"mutation: index=%ld; chr=%ld; freq=%ld (%ld)\n",
	     (*BigHead)->event->index, chr, *(*BigHead)->event->hapFreq[pop][0],
	     (*BigHead)->event->numCarriers[pop]);
      fflush(errfile);
#endif
    }
    else{/* otherwise have already found location for mutation */
      (*BigHead)->event = mutAr[locus]->muts[mutAr[locus]->mutIndex]->event;
      for(i=(*BigHead)->event->nextHap[pop]; i<(*BigHead)->event->maxHaps[pop];
	  i++){
	if((*BigHead)->event->hapFreq[pop][i] == NULL){
	  break;
	}
      }
      if(i == (*BigHead)->event->maxHaps[pop]){ /* allocate a new haplotype */
	(*BigHead)->event->maxHaps[pop]++;
	assert((*BigHead)->event->hapFreq[pop] = 
	       realloc((*BigHead)->event->hapFreq[pop], (i+1)*sizeof(long*)));
      }
      (*BigHead)->event->nextHap[pop] = i;
      (*BigHead)->event->hapFreq[pop][i] = &popn[pop].numCopies[chr][locus];
      (*BigHead)->event->numCarriers[pop] += popn[pop].numCopies[chr][locus];
#ifdef UNIT_TEST
      if((*BigHead)->event->numCarriers[pop] == 0){
	fprintf(errfile,"error addHistoryNode: numCopies[%d][%ld][%ldl]=0!\n",
		pop, chr, locus);
	abort();
      }
#endif
    }
    (*BigHead)->Rtree = NULL;
    (*BigHead)->Ltree = NULL;
    if(MOM != NULL)
      (*BigHead)->Parent = *MOM;
    else
      (*BigHead)->Parent = NULL;
    splayHistory(*BigHead, &popn[pop].BigHead[chr][locus], pop);
    return;
  }
  else{
    if((*BigHead)->event->site == data->site){
      if((*BigHead)->event->gen == data->gen && 
	 (*BigHead)->event->ancNuc == data->ancNuc &&
	 (*BigHead)->event->derNuc == data->derNuc &&
	 (*BigHead)->event->genFix[pop] == data->genFix[pop]){
	for(i=(*BigHead)->event->nextHap[pop];
	    i<(*BigHead)->event->maxHaps[pop]; i++){
	  if((*BigHead)->event->hapFreq[pop][i] == NULL){
	    break;
	  }
	}
	if(i == (*BigHead)->event->maxHaps[pop]){ /* allocate a new haplotype */
	  (*BigHead)->event->maxHaps[pop]++;
	  assert((*BigHead)->event->hapFreq[pop] = 
		 realloc((*BigHead)->event->hapFreq[pop], (i+1)*sizeof(long*)));
	}
	(*BigHead)->event->hapFreq[pop][i] = &popn[pop].numCopies[chr][locus];
	(*BigHead)->event->numCarriers[pop] += popn[pop].numCopies[chr][locus];
	splayHistory(*BigHead, &popn[pop].BigHead[chr][locus], pop);
      }
      else if((*BigHead)->event->gen <= data->gen) /* new data from later 
						      generation */ 
	addHistoryNode(data, &(*BigHead)->Rtree, BigHead, pop, chr, locus, k);
      else /* new event from earlier generation */
	addHistoryNode(data, &(*BigHead)->Ltree, BigHead, pop, chr, locus, k);
    }
    else if((*BigHead)->event->site < data->site)
      addHistoryNode(data, &(*BigHead)->Rtree, BigHead, pop, chr, locus, k);
    else
      addHistoryNode(data, &(*BigHead)->Ltree, BigHead, pop, chr, locus, k);
  }
}

/* ------------------------------------------------------------------------- */

void freeStorage(struct mutStorage *storage)
{
  if(storage != NULL){
    freeStorage(storage->Ltree);
    freeStorage(storage->Rtree);
    free(storage->pops);
    free(storage->chrs);
    free(storage->event->genFix);
    free(storage->event->genDead);
    if(storage->event->nucs != NULL)
      free(storage->event->nucs);
    free(storage->event);
    storage->event = NULL;
    storage->Ltree = NULL;
    storage->Rtree = NULL;
    storage->Parent = NULL;
    free(storage);
    storage = NULL;
  }
}

/* ------------------------------------------------------------------------- */

void printStorage(struct mutStorage *storage, long *x, FILE *out, long sampTime)
{
  long i;
  if(storage != NULL && sampTime == -1){
    printStorage(storage->Ltree, x, out, sampTime);
    if(gpars.PRINTLOC[storage->locus] == 1){
      if(fabs(storage->event->fit) <= DBL_MIN){
	if(storage->event->nonsyn == '0' || storage->event->nonsyn == '1')
	  fprintf(out,"%ld,%c,%lu,%ld,%ld,%c%c%c,%c,%c,%c,%c,%1.1f,%ld",
		  storage->locus, storage->event->axy, storage->event->site, 
		  storage->event->gen, storage->event->genFix[0], 
		  ToCGTA(storage->event->fiveP), ToCGTA(storage->event->ancNuc), 
		  ToCGTA(storage->event->threeP), ToCGTA(storage->event->derNuc), 
		  storage->event->nonsyn, NumToAA(storage->event->ancAA), 
		  NumToAA(storage->event->derAA), storage->event->fit, 
		  storage->numCarry);
	else{
	  if(storage->event->nonsyn == 'i'){
	    for(i=0; i<storage->event->nSites; i++)
	      storage->event->nucs[i] = ToCGTA(storage->event->nucs[i]);
	    fprintf(out,"%ld,%c,%lu,%ld,%ld,%c%c%c,%c,%c,%d,%s,%1.1f,%ld",
		    storage->locus, storage->event->axy, storage->event->site, 
		    storage->event->gen, storage->event->genFix[0], 
		    ToCGTA(storage->event->fiveP), storage->event->ancNuc, 
		    ToCGTA(storage->event->threeP), storage->event->derNuc, 
		    storage->event->nonsyn, storage->event->nSites, 
		    storage->event->nucs, storage->event->fit, 
		    storage->numCarry);
	  }
	  else{
	    fprintf(out,"%ld,%c,%lu,%ld,%ld,%c%c%c,%c,%c,%d,%1.1f,%ld",
		    storage->locus, storage->event->axy, storage->event->site, 
		    storage->event->gen, storage->event->genFix[0], 
		    ToCGTA(storage->event->fiveP), storage->event->ancNuc, 
		    ToCGTA(storage->event->threeP), storage->event->derNuc, 
		    storage->event->nonsyn, storage->event->nSites,
		    storage->event->fit, storage->numCarry);
	  }
	}
      }
      else{
	if(storage->event->nonsyn == '0' || storage->event->nonsyn == '1')
	  fprintf(out,"%ld,%c,%lu,%ld,%ld,%c%c%c,%c,%c,%c,%c,%e,%ld",
		  storage->locus, storage->event->axy, storage->event->site, 
		  storage->event->gen, storage->event->genFix[0], 
		  ToCGTA(storage->event->fiveP), ToCGTA(storage->event->ancNuc), 
		  ToCGTA(storage->event->threeP), ToCGTA(storage->event->derNuc), 
		  storage->event->nonsyn, NumToAA(storage->event->ancAA), 
		  NumToAA(storage->event->derAA), storage->event->fit, 
		  storage->numCarry);
	else{
	  if(storage->event->nonsyn == 'i'){
	    for(i=0; i<storage->event->nSites; i++)
	      storage->event->nucs[i] = ToCGTA(storage->event->nucs[i]);
	    fprintf(out,"%ld,%c,%lu,%ld,%ld,%c%c%c,%c,%c,%d,%s,%.9f,%ld",
		    storage->locus, storage->event->axy, storage->event->site, 
		    storage->event->gen, storage->event->genFix[0], 
		    ToCGTA(storage->event->fiveP), storage->event->ancNuc, 
		    ToCGTA(storage->event->threeP), storage->event->derNuc, 
		    storage->event->nonsyn, storage->event->nSites, 
		    storage->event->nucs, storage->event->fit, 
		    storage->numCarry);
	  }
	  else{
	    fprintf(out,"%ld,%c,%lu,%ld,%ld,%c%c%c,%c,%c,%d,%.9f,%ld",
		    storage->locus, storage->event->axy, storage->event->site, 
		    storage->event->gen, storage->event->genFix[0], 
		    ToCGTA(storage->event->fiveP), storage->event->ancNuc, 
		    ToCGTA(storage->event->threeP), storage->event->derNuc, 
		    storage->event->nonsyn, storage->event->nSites,
		    storage->event->fit, storage->numCarry);
	  }
	}
      }
      for(i=0; i<storage->numCarry; i++)
	fprintf(out,",%d.%ld",storage->pops[i], storage->chrs[i]);
      fprintf(out,";");
      if((++(*x))%20 == 0 && storage->Rtree != NULL)
	fprintf(out,"\n");
    }
    printStorage(storage->Rtree, x, out, sampTime);
  }
  else if(storage != NULL && sampTime != -1){
    printStorage(storage->Ltree, x, out, sampTime);
    if(gpars.PRINTLOC[storage->locus] == 1){
      if(fabs(storage->event->fit) <= DBL_MIN){
	if(storage->event->nonsyn == '0' || storage->event->nonsyn == '1')
	  fprintf(out,"%ld,%c,%lu,%ld,%ld.%ld,%c%c%c,%c,%c,%c,%c,%1.1f,%ld",
		  storage->locus, storage->event->axy, storage->event->site, 
		  storage->event->gen, storage->event->genFix[0], sampTime,
		  ToCGTA(storage->event->fiveP), ToCGTA(storage->event->ancNuc), 
		  ToCGTA(storage->event->threeP), ToCGTA(storage->event->derNuc), 
		  storage->event->nonsyn, NumToAA(storage->event->ancAA), 
		  NumToAA(storage->event->derAA), storage->event->fit, 
		  storage->numCarry);
	else{
	  if(storage->event->nonsyn == 'i'){
	    for(i=0; i<storage->event->nSites; i++)
	      storage->event->nucs[i] = ToCGTA(storage->event->nucs[i]);
	    fprintf(out,"%ld,%c,%lu,%ld,%ld.%ld,%c%c%c,%c,%c,%d,%s,%1.1f,%ld",
		    storage->locus, storage->event->axy, storage->event->site, 
		    storage->event->gen, storage->event->genFix[0], sampTime,
		    ToCGTA(storage->event->fiveP), storage->event->ancNuc, 
		    ToCGTA(storage->event->threeP), storage->event->derNuc, 
		    storage->event->nonsyn, storage->event->nSites, 
		    storage->event->nucs, storage->event->fit, 
		    storage->numCarry);
	  }
	  else{
	    fprintf(out,"%ld,%c,%lu,%ld,%ld.%ld,%c%c%c,%c,%c,%d,%1.1f,%ld",
		    storage->locus, storage->event->axy, storage->event->site, 
		    storage->event->gen, storage->event->genFix[0], sampTime,
		    ToCGTA(storage->event->fiveP), storage->event->ancNuc, 
		    ToCGTA(storage->event->threeP), storage->event->derNuc, 
		    storage->event->nonsyn, storage->event->nSites,
		    storage->event->fit, storage->numCarry);
	  }
	}
      }
      else{
	if(storage->event->nonsyn == '0' || storage->event->nonsyn == '1')
	  fprintf(out,"%ld,%c,%lu,%ld,%ld.%ld,%c%c%c,%c,%c,%c,%c,%e,%ld",
		  storage->locus, storage->event->axy, storage->event->site, 
		  storage->event->gen, storage->event->genFix[0], sampTime,
		  ToCGTA(storage->event->fiveP), ToCGTA(storage->event->ancNuc), 
		  ToCGTA(storage->event->threeP), ToCGTA(storage->event->derNuc), 
		  storage->event->nonsyn, NumToAA(storage->event->ancAA), 
		  NumToAA(storage->event->derAA), storage->event->fit, 
		  storage->numCarry);
	else{
	  if(storage->event->nonsyn == 'i'){
	    for(i=0; i<storage->event->nSites; i++)
	      storage->event->nucs[i] = ToCGTA(storage->event->nucs[i]);
	    fprintf(out,"%ld,%c,%lu,%ld,%ld.%ld,%c%c%c,%c,%c,%d,%s,%.9f,%ld",
		    storage->locus, storage->event->axy, storage->event->site, 
		    storage->event->gen, storage->event->genFix[0], sampTime,
		    ToCGTA(storage->event->fiveP), storage->event->ancNuc, 
		    ToCGTA(storage->event->threeP), storage->event->derNuc, 
		    storage->event->nonsyn, storage->event->nSites, 
		    storage->event->nucs, storage->event->fit, 
		    storage->numCarry);
	  }
	  else{
	    fprintf(out,"%ld,%c,%lu,%ld,%ld.%ld,%c%c%c,%c,%c,%d,%.9f,%ld",
		    storage->locus, storage->event->axy, storage->event->site, 
		    storage->event->gen, storage->event->genFix[0], sampTime,
		    ToCGTA(storage->event->fiveP), storage->event->ancNuc, 
		    ToCGTA(storage->event->threeP), storage->event->derNuc, 
		    storage->event->nonsyn, storage->event->nSites,
		    storage->event->fit, storage->numCarry);
	  }
	}
      }
      for(i=0; i<storage->numCarry; i++)
	fprintf(out,",%d.%ld",storage->pops[i], storage->chrs[i]);
      fprintf(out,";");
      if((++(*x))%20 == 0 && storage->Rtree != NULL)
	fprintf(out,"\n");
    }
    printStorage(storage->Rtree, x, out, sampTime);
  }
}

/* ------------------------------------------------------------------------- */

void storeInfo(struct mutStorage **storage, struct history *data, const int pop,
	       const long chr, const long locus, const long offset,
	       const long genFix)
{
  if(data == NULL)
    return;
  storeInfo(storage, data->Ltree, pop, chr, locus, offset, genFix);
  storeInfo(storage, data->Rtree, pop, chr, locus, offset, genFix);
  if(data->event != NULL){
    addToStorage(storage, data->event, pop, chr, locus, offset, 
		 (data->event->genFix[pop] == 0 ? 
		  genFix : data->event->genFix[pop]));
  }
}

/* ------------------------------------------------------------------------- */

void addToStorage(struct mutStorage **storage, struct event *data,
		  const int pop, const long chr, const long locus,
		  const long offset, const long genFix)
{
  int i;
  if((*storage) == NULL){ /* reached leaf node */
    assert((*storage) = malloc(sizeof(struct mutStorage)));
    assert((*storage)->event = malloc(sizeof(struct event)));
    assert((*storage)->event->genFix = malloc(gpars.NPOP*sizeof(long)));
    assert((*storage)->event->genDead = malloc(gpars.NPOP*sizeof(long)));
    (*storage)->event->nucs = NULL;
    for(i=0; i<gpars.NPOP; i++){
      (*storage)->event->genFix[i] = 0;
      (*storage)->event->genDead[i] = -LONG_MAX;
    }
    (*storage)->numCarry = 1;
    assert((*storage)->pops = malloc(sizeof(int)));
    assert((*storage)->chrs = malloc(sizeof(long)));
    (*storage)->pops[0] = pop;
    (*storage)->chrs[0] = chr;
    (*storage)->locus = locus;
    memcpyEVENT((*storage)->event, data, pop);
    (*storage)->event->gen -= offset;
    if(genFix != 0)
      (*storage)->event->genFix[0] = genFix;
    else  /* substitutions at different generations in different structures */
      (*storage)->event->genFix[0] = data->genFix[pop];
    (*storage)->Rtree = NULL;
    (*storage)->Ltree = NULL;
  }
  else{
    if((*storage)->locus == locus && (*storage)->event->site == data->site &&
       (*storage)->event->gen+offset == data->gen && 
       ((*storage)->event->genFix[0] == data->genFix[pop] ||
	(*storage)->event->genFix[0] == genFix) &&
       fabs((*storage)->event->fit - data->fit) <= DBL_MIN &&
       (*storage)->event->derNuc == data->derNuc && 
       (*storage)->event->ancNuc == data->ancNuc){ /* match */
      (*storage)->numCarry++;
      assert((*storage)->pops = 
	     realloc((*storage)->pops,
		     (*storage)->numCarry*sizeof(*(*storage)->pops)));
      (*storage)->pops[(*storage)->numCarry-1] = pop;
      assert((*storage)->chrs = 
	     realloc((*storage)->chrs,
		     (*storage)->numCarry*sizeof(*(*storage)->chrs)));
      (*storage)->chrs[(*storage)->numCarry-1] = chr;
    }
    else if((*storage)->locus < locus)
      addToStorage(&(*storage)->Rtree, data, pop, chr, locus, offset, genFix);
    else if((*storage)->locus > locus)
      addToStorage(&(*storage)->Ltree, data, pop, chr, locus, offset, genFix);
    else if((*storage)->event->site < data->site)
      addToStorage(&(*storage)->Rtree, data, pop, chr, locus, offset, genFix);
    else if((*storage)->event->site > data->site)
      addToStorage(&(*storage)->Ltree, data, pop, chr, locus, offset, genFix);
    else if((*storage)->event->gen+offset < data->gen)
      addToStorage(&(*storage)->Rtree, data, pop, chr, locus, offset, genFix);
    else if((*storage)->event->gen+offset > data->gen)
      addToStorage(&(*storage)->Ltree, data, pop, chr, locus, offset, genFix);
    else if((*storage)->event->genFix[0] < data->genFix[pop])
      addToStorage(&(*storage)->Rtree, data, pop, chr, locus, offset, genFix);
    else if((*storage)->event->genFix[0] > data->genFix[pop])
      addToStorage(&(*storage)->Ltree, data, pop, chr, locus, offset, genFix);
    else if((*storage)->event->fit < data->fit)
      addToStorage(&(*storage)->Rtree, data, pop, chr, locus, offset, genFix);
    else /* new data into Ltree */
      addToStorage(&(*storage)->Ltree, data, pop, chr, locus, offset, genFix);
  }
}

/* ------------------------------------------------------------------------- */

void outputSample(long *SS){
  struct mutStorage *tsampStore = NULL;
  long *samps=NULL;
  long nF=0, nM=0, samp, i, j, r, pop;
  int cnt;
  
  if(tmpOUT != NULL){
    fprintf(tmpOUT, "MALES:");
  }
  else{
    fprintf(outfile, "MALES:");
  }

  for(pop=0; pop<gpars.NPOP; pop++){
    if(pop >= gpars.NPOPDEF){
      break;
    }

    nF=nM=0;
    /* pick random samples */
    assert(samps = malloc(SS[pop]*sizeof(*samps)));
    for(i=0; i<SS[pop]; i++){
      cnt=1;
      while(cnt==1){
	cnt=0;
	samp = (long)(ran1(&gpars.seed)*ppars[pop].N);
	for(j=0; j<nF; j++){
	  if(samps[j] == samp){
	    cnt = 1;
	    break;
	  }
	}
	for(j=(long)(ppars[pop].pFEMALES*SS[pop]+0.5); 
	    j<(long)(ppars[pop].pFEMALES*SS[pop]+0.5)+nM; j++){
	  if(samps[j] == samp){
	    cnt = 1;
	    break;
	  }
	}
	if(cnt == 0){
	  if(samp < ppars[pop].MALES){
	    if(nF >= ppars[pop].pFEMALES*SS[pop]){
	      cnt = 1;
	      continue;
	    }
	    else{
	      samps[nF] = samp;
	      nF++;
	      cnt=0;
	      break;
	    }
	  }
	  else{
	    if(nM >= (1-ppars[pop].pFEMALES)*SS[pop]){
	      cnt = 1;
	      continue;
	    }
	    else{
	      samps[(long)(ppars[pop].pFEMALES*SS[pop]+0.5)+nM] = samp;
	      nM++;
	      cnt=0;
	      break;
	    }
	  }
	}
      }
    }

    if(tmpOUT != NULL){
      if(pop < gpars.NPOP-1)
	fprintf(tmpOUT, "%ld,", gpars.P*nF);
      else
	fprintf(tmpOUT, "%ld", gpars.P*nF);
    }
    else{
      if(pop < gpars.NPOP-1)
	fprintf(outfile, "%ld,", gpars.P*nF);
      else
	fprintf(outfile, "%ld", gpars.P*nF);
    }
    
    for(r=0; r<gpars.R; r++){
      /* get fixed sites */
      storeInfo(&tsampStore, popn[pop].fixed[r]->Rtree, pop, -1, r, 0,
		popn[pop].gen);
      /* now get variants carried by each sample */
      for(i=0; i<SS[pop]; i++){
	storeInfo(&tsampStore,
		  popn[pop].BigHead[popn[pop].parentLoc[gpars.P*samps[i]][r]][r]->Rtree,
		  pop, gpars.P*i, r, 0, popn[pop].gen);
	storeInfo(&tsampStore,
		  popn[pop].BigHead[popn[pop].parentLoc[gpars.P*samps[i]+1][r]][r]->Rtree,
		  pop, gpars.P*i+1, r, 0, popn[pop].gen);
      }
    }
    free(samps);
  }
  if(tmpOUT != NULL){
    fprintf(tmpOUT, "\n");
  }
  else{
    fprintf(outfile, "\n");
  }
  
  i=0;
  if(tmpOUT != NULL){
    printStorage(tsampStore, &i, tmpOUT, -1);
    fprintf(tmpOUT, "\n");
  }
  else{
    printStorage(tsampStore, &i, outfile, -1);
    fprintf(outfile, "\n");
  }
  freeStorage(tsampStore);
}

/* ------------------------------------------------------------------------- */

void getPolySites(struct mutStorage *storage, long loc, long *Nsites, 
		  long **sites)
{
  long i, keep;
  if(storage != NULL){
    if(storage->locus >= loc)  /* recurse over storage tree */
      getPolySites(storage->Ltree, loc, Nsites, sites);
    if(storage->locus == loc){
      if((*Nsites) == 0){ /* first polymorphic site */
	assert((*sites) = malloc(sizeof(**sites)));
	(*sites)[0] = storage->event->site;
	(*Nsites) = 1;
      }
      else{
	keep = 1;
	for(i=0; i<*Nsites; i++) /* check that it doesn't already exist */
	  if(storage->event->site == (*sites)[i]){
	    keep = 0;
	    break;
	  }
	if(keep){
	  (*Nsites)++;
	  assert((*sites) = realloc((*sites), (*Nsites)*sizeof(**sites)));
	  (*sites)[(*Nsites)-1] = storage->event->site;
	}
      }
    }
    if(storage->locus <= loc)
      getPolySites(storage->Rtree, loc, Nsites, sites);
  }
}

/* ------------------------------------------------------------------------- */

void getHap(struct mutStorage *storage, long *Ncarry, int *carry, char **hap,
	    long locus, long chr, int pop, long *sites, long Nsites)
{
  long i, j, k, keep;
  if(storage != NULL){
    if(storage->Ltree != NULL)
      getHap(storage->Ltree, Ncarry, carry, hap, locus, chr, pop, sites,Nsites);
    if(storage->locus == locus){
      keep = 0; /* see if chr carries this mutation */
      for(i=0; i<storage->numCarry; i++){
	if(storage->pops[i] != pop)  continue;
	if(storage->chrs[i] == chr){
	  keep = 1;
	  if(storage->numCarry == 1){
	    (*Ncarry) = 1;
	    carry[0] = chr;
	  }
	  /* update haplotype */
	  for(j=0; j<Nsites; j++){
	    if(storage->event->site == sites[j]){
	      (*hap)[j] = storage->event->derNuc;
	      break;
	    }
	  }
	  break;
	}
      }
      if(keep){   /* ensure all carriers of haplotype carry mutation */
	if((*Ncarry) == 0){
	  for(j=0; j<storage->numCarry; j++)
	    if(storage->pops[j] == pop){
	      keep = 1;
	      for(k=0; k<j; k++)
		if(storage->chrs[j] == carry[k]){
		  keep = 0;
		  break;
		}
	      if(keep)
		carry[(*Ncarry)++] = storage->chrs[j];
	    }
	}
	else{
	  for(j=0; j<(*Ncarry); j++){
	    keep = 0;
	    for(k=0; k<storage->numCarry; k++)
	      if(storage->pops[k] == pop && storage->chrs[k] == carry[j]){
		keep = 1;
		break;
	      }
	    if(!keep){ /* chromosome does not carry mutation on haplotype */
	      (*Ncarry)--;
	      for(k=j; k<(*Ncarry); k++)
		carry[k] = carry[k+1];
	      j--;
	    }
	  }
	}
      }
      else{  /* ensure that individuals do not carry extra mutations */
	for(j=0; j<(*Ncarry); j++){
	  keep = 1;
	  for(k=0; k<storage->numCarry; k++)
	    if(storage->pops[k] == pop && storage->chrs[k] == carry[j]){
	      keep = 0;
	      break;
	    }
	  if(!keep){ /* chromosome carries extra mutations */
	    (*Ncarry)--;
	    for(k=j; k<(*Ncarry); k++)
	      carry[k] = carry[k+1];
	    j--;
	  }
	}
      }
    }
    if(storage->Rtree != NULL)
      getHap(storage->Rtree, Ncarry, carry, hap, locus, chr, pop, sites,Nsites);
  }
}

/* ------------------------------------------------------------------------- */

void copyStorageToBigHead(struct mutStorage *storage, int pop, long chr,
			  long ind, long locus)
{
  int k;
  long i;
  if(storage == NULL)
    return;
  if(storage->locus >= locus)
    copyStorageToBigHead(storage->Ltree, pop, chr, ind, locus);
  if(storage->locus <= locus)
    copyStorageToBigHead(storage->Rtree, pop, chr, ind, locus);
  if(storage->locus == locus){
    for(i=0; i<storage->numCarry; i++){
      if(storage->pops[i] == pop && storage->chrs[i] == ind){
	/* if mutation already exists in population, point to it! */
	k = 0;
	for(i=0; i<mutAr[locus]->numMuts; i++){
	  if(mutAr[locus]->muts[i]->event->free == '0'){ /* not free */
	    if(storage->event->site == mutAr[locus]->muts[i]->event->site &&
	       storage->event->gen == mutAr[locus]->muts[i]->event->gen && 
	       storage->event->ancNuc == mutAr[locus]->muts[i]->event->ancNuc &&
	       storage->event->derNuc == mutAr[locus]->muts[i]->event->derNuc){
	      /* mutation already exists! */
	      k = 1;
	      mutAr[locus]->mutIndex = i;
	      break;
	    }
	  }
	}
	addHistoryNode(storage->event, &popn[pop].BigHead[chr][locus]->Rtree,
		       NULL, pop, chr, locus, k);
	if(k == 0 && (storage->event->nonsyn == '0' ||
		      storage->event->nonsyn == '1')){ /* adding new mutation */
	     popn[pop].polySites[locus][storage->event->site]++;
	     storage->event->genDead[pop] = -LONG_MAX;
#ifdef VERBOSE_DEBUG
	     fprintf(errfile,"update PS[%ld]=%d\n",storage->event->site, 
		   popn[pop].polySites[locus][storage->event->site]);
	     if(popn[pop].polySites[locus][storage->event->site]>1){
	       //getchar();
	     }
#endif
	}
	break;
      }
    }
  }
}

/* ------------------------------------------------------------------------- */


void checkIDhaplotype(struct mutStorage *storage, int pop, long ref, long test, 
		      long locus, int *keep)
{
  long i, j;
  if(ref == test) return;
  else if(storage != NULL){
    if(storage->locus == locus){
      j = 0;
      for(i=0; i<storage->numCarry; i++){
	if(storage->pops[i] == pop &&
	   (storage->chrs[i] == test || storage->chrs[i] == ref))
	  j++;
      }
      if(j != 0 && j != 2){
	if(j != 1){
	  fprintf(errfile,"\nin checkIDhaplotype (%ld), j=%ld for pop%d, ref=%ld, test=%ld, locus=%ld, site=%lu!!  numCarry=%ld\n", INITIALSEED, j, pop, ref, test, locus,storage->event->site, storage->numCarry);
	  for(j=0; j<storage->numCarry; j++){
	    fprintf(errfile,"%d.%ld,",storage->pops[j],storage->chrs[j]);
	  }
	  fprintf(errfile,"\n");
	  fflush(errfile);
	  abort();
	}
	(*keep) = 0;
	return;
      }
    }
    if(storage->Ltree != NULL)
      checkIDhaplotype(storage->Ltree, pop, ref, test, locus, keep);
    if(storage->Rtree != NULL)
      checkIDhaplotype(storage->Rtree, pop, ref, test, locus, keep);
  }
}


/* ------------------------------------------------------------------------- */

void freeHistory(struct history *tree, const int pop, const long chr,
		 const long locus, const int step, const int inc)
{
  int D = (gpars.P == 4 ? 2 : 1);/*hap/diploid males have 1 X, tet have 2Xs*/
  long i, j;
  if(tree == NULL)
    return;
  freeHistory(tree->Ltree, pop, chr, locus, step, inc);
  freeHistory(tree->Rtree, pop, chr, locus, step, inc);

  if(tree->event == NULL)
    return;
  if(tree->event->free == '0' && tree->event->fixed[pop] == '0' && 
     (tree->event->checkGen != popn[pop].gen || tree->event->checkStep != step || tree->event->checkPop != pop)){
    tree->event->checkGen = popn[pop].gen;
    tree->event->checkStep = step;
    tree->event->numCarriers[pop] = 0;
    for(i=0; i<tree->event->maxHaps[pop]; i++){
      if(tree->event->hapFreq[pop][i] != NULL){
	if((*tree->event->hapFreq[pop][i]) == 0){
	  tree->event->hapFreq[pop][i] = NULL;
	  if(tree->event->nextHap[pop] > i)
	    tree->event->nextHap[pop] = i;
	}
	else
	  tree->event->numCarriers[pop] += (*tree->event->hapFreq[pop][i]);
      }
    }
#ifdef VERBOSE_DEBUG
    if(tree->event->index == 4){
      fprintf(errfile,"(freeHistory) site=%ld; numCopies=%ld; polysites=%d\n",
	      tree->event->site, tree->event->numCarriers[pop], 
	      popn[pop].polySites[locus][tree->event->site]);
      fflush(errfile);
    }
#endif
    if(tree->event->numCarriers[pop] == 0){
      if(tree->event->nonsyn == '0' || tree->event->nonsyn == '1'){
	if(popn[pop].polySites[locus][tree->event->site]>0){
	  if(tree->event->genDead[pop] != popn[pop].gen){
	    popn[pop].polySites[locus][tree->event->site]--;
	    tree->event->genDead[pop] = popn[pop].gen;
#ifdef VERBOSE_DEBUG
	    fprintf(errfile,"ps[%d][%ld][%ld] -> %d!!!\n",pop, locus,
		    tree->event->site,
		    popn[pop].polySites[locus][tree->event->site]);
	    fflush(errfile);
#endif
	  }
#ifdef VERBOSE_DEBUG
	  else{
	    fprintf(errfile,"ps[%d][%ld][%ld] -> %d  ALREADY!!!\n",pop, locus,
		    tree->event->site,
		    popn[pop].polySites[locus][tree->event->site]);
	    fflush(errfile);
	  }
#endif
	}
#ifdef VERBOSE_DEBUG
	else{
	  fprintf(errfile,"ps[%d][%ld][%ld] would -> <0 (%d)!!!\n",pop, locus,
		  tree->event->site,
		  popn[pop].polySites[locus][tree->event->site]);
	  fflush(errfile);
	}
#endif
      }
#ifdef UNIT_TEST
      {
	if(popn[pop].polySites[locus][tree->event->site] < 0){
	  fprintf(errfile,"ps[%d][%ld][%ld] = %d!!!\n",pop, locus,
		  tree->event->site,
		  popn[pop].polySites[locus][tree->event->site]);
	  fflush(errfile);
	  abort();
	}
#ifdef VERBOSE_DEBUG
	fprintf(errfile,"popn[%d].polySites[%ld][%ld] = %d\n",pop, locus,
	       tree->event->site,popn[pop].polySites[locus][tree->event->site]);
	fflush(errfile);
#endif
	if(popn[pop].polySites[locus][tree->event->site] < 0){
	  fprintf(errfile,"ps[%d][%ld][%ld] = %d < 0!!\n",pop, locus, tree->event->site,
		 popn[pop].polySites[locus][tree->event->site]);
	  PrintErrorStats(pop, locus);
	  abort();
	}
	for(i=0; i<=popn[pop].maxchr; i++){
	  if(i == chr || popn[pop].numCopies[i][locus] == 0)
	    continue;
	  int foo = 0;
	  carryMut(popn[pop].BigHead[i][locus]->Rtree, tree->event->index,&foo);
	  if(foo > 0){
	    fprintf(errfile,"error! BigHead[%d][%ld][%ld] points to index %ld\n"
		    ,pop,i,locus,tree->event->index);
	    fflush(errfile);
	    j=0;
	    PrintHistTree(popn[pop].BigHead[i][locus]->Rtree, &j, pop);
	    fflush(errfile);
	    abort();
	  }
	}
      }
#endif
      j = 0;
      for(i=0; i<gpars.NPOP; i++){
	if(tree->event->numCarriers[i] != 0 || tree->event->fixed[i] == '1'){
	  j = 1;
	  break;
	}
      }
      if(j == 0){ /* free in all populations */
	tree->event->free = '1';
	if(tree->event->index < mutAr[locus]->mutIndex)
	  mutAr[locus]->mutIndex = tree->event->index;
      }
      tree->event->checkPop = pop;
      tree->event->checkGen = popn[pop].gen;
      tree->event->checkStep = -1;
    }
    else if((tree->event->axy == 'A' &&
	     tree->event->numCarriers[pop] != gpars.P*ppars[pop].N) ||
	    (tree->event->axy == 'X' &&        /* #female Xs + #male Xs */
	     tree->event->numCarriers[pop] !=
	     (gpars.P*ppars[pop].MALES+(ppars[pop].N-ppars[pop].MALES)*D)) ||
	    (tree->event->axy == 'Y' &&        /* just #male Ys */
	     tree->event->numCarriers[pop] !=
	     D*(ppars[pop].N-ppars[pop].MALES))){
      tree->event->checkPop = pop;
      tree->event->checkGen = popn[pop].gen;
      tree->event->checkStep = step;
    }
  }
  tree->event = NULL;
}

/* ------------------------------------------------------------------------- */

void pushTrash(struct history **tree)
{
  if(*tree != NULL){
    if(trash->Rtree != NULL)
      (*tree)->Parent = trash->Rtree;
    else
      (*tree)->Parent = NULL;
    trash->Rtree = (*tree);
  }
}

/* ------------------------------------------------------------------------- */

void createNewHistory(const long chr, const long locus,int pop,int IBD, int FZ)
{
  long i, tmpChr;
  /* find an unused chromosome */
  if(IBD==1 && FZ == 1 &&
     popn[pop].numCopies[popn[pop].parentLoc[chr][locus]][locus] <= 1)
    return; /* individual is already sole copy, nothing to do */
  else{
    for(tmpChr=popn[pop].nextchr[locus]; tmpChr<=popn[pop].maxchr; tmpChr++){
      if(popn[pop].numCopies[tmpChr][locus]==0 &&
	 popn[pop].BigHead[tmpChr][locus]->Rtree==NULL &&
	 tmpChr!=popn[pop].parentLoc[chr][locus] /* && */
/* 	 popn[pop].chrGen[tmpChr][locus]!=popn[pop].gen */){ /*first free element*/
	popn[pop].nextchr[locus] = tmpChr;
	break;
      }
    }
  }
  
#ifdef UNIT_TEST
  if(tmpChr > popn[pop].maxchr){
    fprintf(errfile,"new slot = %ld (old = %ld:%ld) ",
	    tmpChr,chr,popn[pop].parentLoc[chr][locus]);
    fprintf(errfile,"maxchr[p=%d;l=%ld] = %ld -> %ld ", pop, locus,
	    popn[pop].maxchr,popn[pop].maxchr+1);
    fprintf(errfile,"\n");
  }
  fflush(errfile);
#endif
  
  if(tmpChr > popn[pop].maxchr){  /* need to realloc several components */
    popn[pop].maxchr++;
    popn[pop].nextchr[locus] = 0;

    if(gpars.substMod == 5){
      assert(popn[pop].hpSUM = realloc(popn[pop].hpSUM,
				       (tmpChr+1)*sizeof(double**)));
      assert(popn[pop].hpSUM[tmpChr] = malloc(gpars.R*sizeof(double*)));
    }
    assert(popn[pop].numCopies = 
	   realloc(popn[pop].numCopies, (tmpChr+1)*sizeof(long*)));
    assert(popn[pop].chrGen = 
	   realloc(popn[pop].chrGen, (tmpChr+1)*sizeof(long*)));
    assert(popn[pop].numCopies[tmpChr] = malloc(gpars.R*sizeof(long)));
    assert(popn[pop].chrGen[tmpChr] = malloc(gpars.R*sizeof(long)));
    assert(popn[pop].indfit = 
	   realloc(popn[pop].indfit, (tmpChr+1)*sizeof(double*)));
    assert(popn[pop].indfit[tmpChr] = malloc(gpars.R*sizeof(double)));
    assert(popn[pop].BigHead = 
	   realloc(popn[pop].BigHead, (tmpChr+1)*sizeof(struct history**)));
    assert(popn[pop].BigHead[tmpChr] = malloc(gpars.R*sizeof(struct history*)));
    assert(popn[pop].extremeMuts = 
	   realloc(popn[pop].extremeMuts, (tmpChr+1)*sizeof(long**)));
    assert(popn[pop].extremeMuts[tmpChr] = malloc(gpars.R*sizeof(long*)));
    if(gpars.TRACKANC){
      assert(popn[pop].ancestry = 
	     realloc(popn[pop].ancestry, (tmpChr+1)*sizeof(int**)));
      assert(popn[pop].ancestry[tmpChr] = malloc(gpars.R*sizeof(int*)));
    }
    for(i=0; i<gpars.R; i++){
      if(gpars.substMod == 5){
	assert(popn[pop].hpSUM[tmpChr][i] = malloc(gpars.L[i]*sizeof(double)));
	popn[pop].hpSUM[tmpChr][i][0] = 0.0;
      }
      popn[pop].numCopies[tmpChr][i] = 0;
      popn[pop].chrGen[tmpChr][i] = popn[pop].gen;
      popn[pop].indfit[tmpChr][i] = (gpars.ADDITIVE ? 0.0 : 1.0);
      popn[pop].BigHead[tmpChr][i] = NULL;
      popn[pop].BigHead[tmpChr][i] = popTrash();
      assert(popn[pop].extremeMuts[tmpChr][i] = malloc(2*sizeof(long)));
      popn[pop].extremeMuts[tmpChr][i][0] = gpars.L[i];
      popn[pop].extremeMuts[tmpChr][i][1] = 0;
      if(gpars.TRACKANC){
	assert(popn[pop].ancestry[tmpChr][i] = malloc(gpars.L[i]*sizeof(int)));
      }
    }
  }
  
  if(IBD == 1){
#ifdef VERBOSE_DEBUG
    i=0;
    fprintf(errfile,"tree before copy: %ld, n=%ld\n",popn[pop].parentLoc[chr][locus],
	   popn[pop].numCopies[popn[pop].parentLoc[chr][locus]][locus]);
    PrintHistTree(popn[pop].BigHead[popn[pop].parentLoc
				    [chr][locus]][locus]->Rtree, &i, pop);
    fflush(errfile);
#endif
    if(popn[pop].BigHead[popn[pop].parentLoc[chr][locus]][locus]->Rtree!=NULL){
      copyHistory(&popn[pop].BigHead[tmpChr][locus],
		  &popn[pop].BigHead[popn[pop].parentLoc[chr][locus]][locus],
		  locus, pop, tmpChr, pop, 0, 0, 0);
    }
    if(gpars.substMod == 5){
      memcpy(popn[pop].hpSUM[tmpChr][locus], 
	     popn[pop].hpSUM[popn[pop].parentLoc[chr][locus]][locus],
	     gpars.L[locus]*sizeof(double));
    }
    popn[pop].indfit[tmpChr][locus] =
      popn[pop].indfit[popn[pop].parentLoc[chr][locus]][locus];
    popn[pop].extremeMuts[tmpChr][locus][0] =
      popn[pop].extremeMuts[popn[pop].parentLoc[chr][locus]][locus][0];
    popn[pop].extremeMuts[tmpChr][locus][1] =
      popn[pop].extremeMuts[popn[pop].parentLoc[chr][locus]][locus][1];
    if(gpars.TRACKANC){
      memcpy(popn[pop].ancestry[tmpChr][locus], 
	     popn[pop].ancestry[popn[pop].parentLoc[chr][locus]][locus],
	     gpars.L[locus]*sizeof(int));
    }
  }
  popn[pop].numCopies[tmpChr][locus] = 1;
  popn[pop].numCopies[popn[pop].parentLoc[chr][locus]][locus]--;
  if(popn[pop].numCopies[popn[pop].parentLoc[chr][locus]][locus]==0){
    popn[pop].chrGen[popn[pop].parentLoc[chr][locus]][locus] = popn[pop].gen;
    newDead(popn[pop].parentLoc[chr][locus], locus);
  }
#ifdef VERBOSE_DEBUG
  fprintf(errfile,"after copy: n[%ld][%ld]=%ld, n[%ld][%ld]=%ld\n",
	 popn[pop].parentLoc[chr][locus], locus,
	 popn[pop].numCopies[popn[pop].parentLoc[chr][locus]][locus],
	 tmpChr, locus, popn[pop].numCopies[tmpChr][locus]);
  fflush(errfile);
  i=0;
  PrintHistTree(popn[pop].BigHead[tmpChr][locus]->Rtree, &i, pop);
  fflush(errfile);
#endif /* VERBOSE_DEBUG */
  if(FZ==1 && popn[pop].numCopies[popn[pop].parentLoc[chr][locus]][locus]==0){
    freeHistory(popn[pop].BigHead[popn[pop].parentLoc[chr][locus]]
		[locus]->Rtree,pop,popn[pop].parentLoc[chr][locus],locus,0,1);
    if(popn[pop].nextchr[locus] > popn[pop].parentLoc[chr][locus])
      popn[pop].nextchr[locus] = popn[pop].parentLoc[chr][locus];
    pushTrash(&popn[pop].BigHead[popn[pop].parentLoc[chr][locus]]
	      [locus]->Rtree);
    popn[pop].BigHead[popn[pop].parentLoc[chr][locus]][locus]->Rtree = NULL;
  }
  popn[pop].parentLoc[chr][locus] = tmpChr;
}

/* ------------------------------------------------------------------------- */

void regeneratePOP()
{
  int *carry;
  long i, j, r, *sites=NULL, Ncarry, Nsites=0;
  char *newHap;
  int *done, keep;
  
  assert(done = malloc(gpars.P*ppars[0].N*sizeof(*done)));
  assert(carry = malloc(gpars.P*ppars[0].N*sizeof(*carry)));
  for(i=0; i<gpars.P*ppars[0].N; i++)
    done[i] = 0;
  for(r=0; r<gpars.R; r++){
    /* first find all polymorphic sites */
    Nsites = 0;
    getPolySites(storage, r, &Nsites, &sites);

    /* generate unique haplotypes */
    assert(newHap = malloc((Nsites+1)*sizeof(*newHap)));
    for(i=0; i<gpars.P*ppars[0].N; i++){
      if(done[i] > r)  continue;
      for(j=0; j<Nsites; j++)  newHap[j] = '4';/* non-nuc value */
      newHap[Nsites] = '\0'; /* string termination char */
      Ncarry = 0;
      getHap(storage, &Ncarry, carry, &newHap, r, i, 0, sites, Nsites);
      done[i]++;
      if(Ncarry > 0){
	createNewHistory(i, r, 0, 0, 1);
	copyStorageToBigHead(storage, 0, popn[0].parentLoc[i][r], i, r);
	popn[0].indfit[popn[0].parentLoc[i][r]][r] = (gpars.ADDITIVE ? 0.0:1.0);
	getFitTree(popn[0].BigHead[popn[0].parentLoc[i][r]][r]->Rtree,
		   &popn[0].indfit[popn[0].parentLoc[i][r]][r], 0, r);
	for(j=0; j<Nsites; j++){
	  if(newHap[j] != '4'){
	    if(popn[0].extremeMuts[popn[0].parentLoc[i][r]][r][0]>sites[j])
	      popn[0].extremeMuts[popn[0].parentLoc[i][r]][r][0] = sites[j];
	    if(popn[0].extremeMuts[popn[0].parentLoc[i][r]][r][1]<sites[j])
	      popn[0].extremeMuts[popn[0].parentLoc[i][r]][r][1] = sites[j];
	  }
	}
	
	for(j=0; j<Ncarry; j++){
	  keep = 1;
	  checkIDhaplotype(storage, 0, i, carry[j], r, &keep);
	  if(!keep) continue;
	  if(carry[j] == i)  continue;
#ifdef UNIT_TEST
	  if(done[carry[j]] > r){
	    fprintf(errfile,"sfs_code error(%ld):carry[%ld]=%d already done!\n",
		    INITIALSEED, j, carry[j]);
	    fprintf(errfile,"done[%d] = %d\n",carry[j], done[carry[j]]);
	    abort();
	  }
#endif
	  done[carry[j]]++;
	  popn[0].numCopies[0][r]--;
	  if(popn[0].numCopies[0][r]==0)
	    popn[0].chrGen[0][r] = popn[0].gen;
	  popn[0].parentLoc[carry[j]][r] = popn[0].parentLoc[i][r];
	  popn[0].numCopies[popn[0].parentLoc[i][r]][r]++;
	}
      }
    }
    for(i=0; i<gpars.P*ppars[0].N; i++)
      if(done[i] <= r){
	fprintf(errfile,"DOH (%ld):  %ld is not done\n",INITIALSEED,i);
	abort();
      }
    /* free instead of having to realloc */
    free(sites);
    sites = NULL;
    free(newHap);
  }
  free(done);
  free(carry);
}

/* ------------------------------------------------------------------------- */

void renewConSeq()
{
  char *nucs, codon[3];
  int k;
  long i, r;
  double *ST;            /* absolute mut rates, transition probs, 
			    stat freqs, rel. mut rates, hit probs */
  assert(ST = calloc(64,sizeof(*ST)));
  GenContextRate(ST,NULL);
  assert(nucs=malloc(4*sizeof(char)));
  for(r = 0; r < gpars.R; r++){
    for(i=0;i<gpars.L[r];i++){
      if(i<gpars.L[r]-2 && popn[0].polySites[r][i+2] > 0)
	continue;
      else if(i<gpars.L[r]-1 && popn[0].polySites[r][i+1] > 0)
	continue;
      else if(popn[0].polySites[r][i] > 0)
	continue;
      else if(i>0 && popn[0].polySites[r][i-1] > 0)
	continue;
      else if(i>1 && popn[0].polySites[r][i-2] > 0)
	continue;
      else{ /* no polymorphisms w/in 2bp, update site */
	if(i==0)
	  nucs[0] = popn[0].conSeq[r][gpars.L[r]-1];
	else
	  nucs[0] = popn[0].conSeq[r][i-1];
	nucs[1] = popn[0].conSeq[r][i];
	if(i==gpars.L[r]-1)
	  nucs[2] = popn[0].conSeq[r][0];
	else
	  nucs[2] = popn[0].conSeq[r][i+1];
	k = 0;
	if((nucs[0]=='0' && nucs[1]=='1') || (nucs[1]=='0' && nucs[2]=='1'))
	  k=1;  /* CpG */

	popn[0].conSeq[r][i] = MutantNuc(nucs, k, 0);
	if(gpars.ANNOTATE[r]=='C'){
	  if(i%3 == 0){
	    codon[0] = popn[0].conSeq[r][i];
	    codon[1] = popn[0].conSeq[r][i+1];
	    codon[2] = popn[0].conSeq[r][i+2];
	  }
	  else if(i%3 == 1){
	    codon[0] = popn[0].conSeq[r][i-1];
	    codon[1] = popn[0].conSeq[r][i];
	    codon[2] = popn[0].conSeq[r][i+1];
	  }
	  else{
	    codon[0] = popn[0].conSeq[r][i-2];
	    codon[1] = popn[0].conSeq[r][i-1];
	    codon[2] = popn[0].conSeq[r][i];
	  }
	  k = 16*(codon[0]-'0') + 4*(codon[1]-'0') + (codon[2]-'0');
	  if(k == 39 || k == 45 || k == 47) {
	    /* stop codon, draw another nucleotide at this site */
	    i--;
	    continue;
	  }
	}
      }
    }
  }
  free(ST);
  free(nucs);
}

/* ------------------------------------------------------------------------- */

struct history* Delete_max_hist(struct history *tree, struct history **data,
				const long locus) 
{
  struct history *temp;
  if(tree->Rtree == NULL){
    (*data)->event = tree->event;
    temp = tree->Ltree;
    if(temp != NULL)
      temp->Parent = tree->Parent;
    tree->Rtree = NULL;
    tree->Ltree = NULL;
    free(tree);
    tree = NULL;
    return temp;
  } 
  else{
    tree->Rtree = Delete_max_hist(tree->Rtree, data, locus);
    return tree;
  }
}  /* Delete_max_hist */

/* ------------------------------------------------------------------------- */

struct history* Delete_node_hist(struct history *tree, const long locus)
{
  struct history *temp, *data;
  if(tree == NULL)
    return NULL;
  if((tree->Ltree == NULL) && (tree->Rtree == NULL)){
    free(tree);
    return NULL;
  }
  else if(tree->Ltree == NULL){
    temp = tree->Rtree;
    if(temp != NULL)
      temp->Parent = tree->Parent;
    else{
      fprintf(errfile, "error in Delete_node_hist, null Rtree!\n");
      abort();
    }
    tree->Rtree = NULL;
    tree->Ltree = NULL;
    free(tree);
    return temp;
  }
  else if (tree->Rtree == NULL){
    temp = tree->Ltree;
    if(temp != NULL)
      temp->Parent = tree->Parent;
    else{
      fprintf(errfile, "error in Delete_node_hist, null Rtree!\n");
      abort();
    }
    tree->Rtree = NULL;
    tree->Ltree = NULL;
    free(tree);
    return temp;
  }
  else{ /* node has two children */
    data = popTrash();
    tree->Ltree = Delete_max_hist(tree->Ltree, &data, locus);
    tree->event = NULL;
    tree->event = data->event;
    data->event = NULL;
    data->Rtree = NULL;
    data->Ltree = NULL;
    free(data);
    return tree;
  }
}  /* Delete_node_hist */


/* ------------------------------------------------------------------------- */

struct history* freeHistoryNode(struct event *event, struct history *tree,
				const long locus)
{
  struct history *tmp;
  if(tree == NULL)
    return NULL;
  else if(event->index == tree->event->index){
    if(tree->Rtree == NULL && tree->Ltree == NULL){
      free(tree);
      return NULL;
    }
    else{
      tmp = popTrash();
      tmp->Rtree = tree->Parent;
      tree = Delete_node_hist(tree, locus);
      if(tree != NULL)
	tree->Parent = tmp->Rtree;
      tmp->Rtree = NULL;
      free(tmp);
    }
  }
  else if (event->site < tree->event->site ||
	   (event->site == tree->event->site && event->gen < tree->event->gen))
    tree->Ltree = freeHistoryNode(event, tree->Ltree, locus);
  else if (event->site > tree->event->site ||
	   (event->site == tree->event->site && event->gen > tree->event->gen))
    tree->Rtree = freeHistoryNode(event, tree->Rtree, locus);
  else{
    tree->Ltree = freeHistoryNode(event, tree->Ltree, locus);
    tree->Rtree = freeHistoryNode(event, tree->Rtree, locus);
  }
  return tree;
}  /* freeHistoryNode */

/* ------------------------------------------------------------------------- */

struct history* freeHistoryNodeRange(const long min, const long max,
				     struct history *tree, const long locus,
				     const int pop, const long chr)
{
  long i;
  struct history *tmp;
  if(tree == NULL)
    return NULL;
  if(min <= tree->event->site)
    tree->Ltree = freeHistoryNodeRange(min, max, tree->Ltree, locus, pop, chr);
  if(max >= tree->event->site)
    tree->Rtree = freeHistoryNodeRange(min, max, tree->Rtree, locus, pop, chr);
  if(tree->event->site >= min && tree->event->site <= max){
    /* remove reference to numCopies */
    for(i=0; i<tree->event->maxHaps[pop]; i++){
      if(tree->event->hapFreq[pop][i] == &popn[pop].numCopies[chr][locus]){
	tree->event->hapFreq[pop][i] = NULL;
	if(tree->event->nextHap[pop] > i)
	  tree->event->nextHap[pop] = i;
	tree->event->numCarriers[pop] -= popn[pop].numCopies[chr][locus];
	break;
      }
    }
    if(tree->Rtree == NULL && tree->Ltree == NULL){
      tree->event = NULL;
      free(tree);
      return NULL;
    }
    else{
      tmp = popTrash();
      tmp->Rtree = tree->Parent;
      tree = Delete_node_hist(tree, locus);
      if(tree != NULL)
	tree->Parent = tmp->Rtree;
      tmp->Rtree = NULL;
      free(tmp);
    }
  }
  return tree;
}  /* freeHistoryNodeRange */

/* ------------------------------------------------------------------------- */

void adjustCarriers(int pop)
{
  long i, j, k, r;

  for(r=0; r<gpars.R; r++){
    for(i=0; i<mutAr[r]->numMuts; i++){
      for(j=0; j<gpars.NPOP; j++){
	mutAr[r]->muts[i]->event->numCarriers[j] = 0;
	for(k=0; k<mutAr[r]->muts[i]->event->maxHaps[j]; k++){
	  if(mutAr[r]->muts[i]->event->hapFreq[j][k] != NULL && 
	     *(mutAr[r]->muts[i]->event->hapFreq[j][k]) > 0){
	    mutAr[r]->muts[i]->event->numCarriers[j] +=
	      *(mutAr[r]->muts[i]->event->hapFreq[j][k]);
	  }
	}
      }
    }
  }
}

/* ------------------------------------------------------------------------- */
/* this function randomly chooses a haplotype to search for substitutions
   across all loci (a substitution is carried by every chromosome, randomly
   choosing one to look at ensures that intermediate frequency mutations
   are also updated).
   initially call this function with pop, chr=-1, locus, tree=NULL.
*/
void checkForFixed(const int pop, long chr, long locus, struct history *tree,
		   int inc, int BURNING)
{
  int D = (gpars.P == 4 ? 2 : 1);/*hap/diploid males have 1 X, tet have 2Xs*/
  long i;
  if(chr == -1){
    /* choose first segregating haplotype */
    for(chr=0; chr<popn[pop].maxchr; chr++){
      if(popn[pop].numCopies[chr][locus] == 0){
	if(chr < popn[pop].nextchr[locus]){
	  popn[pop].nextchr[locus] = chr;
	}
      }
      else{
	break;
      }
    }
    checkForFixed(pop, chr, locus, popn[pop].BigHead[chr][locus]->Rtree, inc, BURNING);
  }
  else{
    if(tree == NULL)
      return;
    /* recurse tree in post-order fashion to maintain balance */
    checkForFixed(pop, chr, locus, tree->Ltree, inc, BURNING);
    checkForFixed(pop, chr, locus, tree->Rtree, inc, BURNING);

    if(tree->event != NULL && tree->event->free == '0' && 
       tree->event->fixed[pop] == '0' &&
       (inc!=0 || tree->event->checkGen != popn[pop].gen ||
	tree->event->checkPop != pop)){
      tree->event->numCarriers[pop] = 0;
      for(i=0; i<tree->event->maxHaps[pop]; i++){
	if(tree->event->hapFreq[pop][i] != NULL){
	  if((*tree->event->hapFreq[pop][i]) == 0){
	    tree->event->hapFreq[pop][i] = NULL;
	    if(tree->event->nextHap[pop] > i)
	      tree->event->nextHap[pop] = i;
	  }
	  else
	    tree->event->numCarriers[pop] += (*tree->event->hapFreq[pop][i]);
	}
      }
    }
    if((tree->event->axy == 'A' &&
	tree->event->numCarriers[pop] == gpars.P*ppars[pop].N) ||
       (tree->event->axy == 'X' &&        /* #female Xs + #male Xs */
	tree->event->numCarriers[pop] ==
	(gpars.P*ppars[pop].MALES+(ppars[pop].N-ppars[pop].MALES)*D)) ||
       (tree->event->axy == 'Y' &&        /* just #male Ys */
	tree->event->numCarriers[pop] ==
	D*(ppars[pop].N-ppars[pop].MALES))){
#ifdef UNIT_TEST
      fprintf(errfile,"REMOVING SITE %ld POP %d LOCUS %ld freq=%ld/%ld (%d)!!!\n",
	     tree->event->site, pop, locus, tree->event->numCarriers[pop],
	     gpars.P*ppars[pop].N, 
	     popn[pop].polySites[locus][tree->event->site]);
#endif
      if(!BURNING || gpars.KEEPFIXED){
	tree->event->fixed[pop] = '1';
	if(tree->event->nonsyn == '0' || tree->event->nonsyn == '1'){
	  /* update consensus sequence only if substitution */
	  popn[pop].conSeq[locus][tree->event->site] = tree->event->derNuc;

	}
      }
      else{
	tree->event->free = '1';
      }
      tree->event->genFix[pop] = popn[pop].gen;
      
      if(tree->event->nonsyn == '0' || tree->event->nonsyn == '1'){
	/* update polySites */
	if(popn[pop].polySites[locus][tree->event->site]>0){
	  popn[pop].polySites[locus][tree->event->site]--;
#ifdef VERBOSE_DEBUG
	  fprintf(errfile,"ps[%d][%ld][%ld] -> %d!!!\n",pop, locus,
		  tree->event->site,
		  popn[pop].polySites[locus][tree->event->site]);
	  fflush(errfile);
#endif
	}
#ifdef UNIT_TEST
#ifdef VERBOSE_DEBUG
	else{
	  fprintf(errfile,"ps[%d][%ld][%ld] would -> <0 (%d)!!!\n",pop, locus,
		  tree->event->site,
		  popn[pop].polySites[locus][tree->event->site]);
	  fflush(errfile);
	}
#endif
	if(popn[pop].polySites[locus][tree->event->site] < 0){
	  fprintf(errfile,"ps[%d][%ld][%ld] = %d < 0!\n", pop, locus, tree->event->site,
		  popn[pop].polySites[locus][tree->event->site]);
	  abort();
	}
#endif
      }

      /* now zero numCarriers */
      tree->event->numCarriers[pop]= 0;
      tree->event->nextHap[pop] = 0;
      for(i=0; i<tree->event->maxHaps[pop]; i++)
	tree->event->hapFreq[pop][i] = NULL;
      if(!BURNING || gpars.KEEPFIXED)
	cpyToFixed(&tree, &popn[pop].fixed[locus]->Rtree, pop);
      
      /* free from all haplotypes & update fitness */
      for(i=0; i<=popn[pop].maxchr; i++){
	if(fabs(tree->event->fit) > DBL_MIN){
	  if(gpars.ADDITIVE)
	    popn[pop].indfit[i][locus] -= tree->event->fit;
	  else
	    popn[pop].indfit[i][locus] /= (1.0 + tree->event->fit);
	}
	if(i != chr)
	  popn[pop].BigHead[i][locus]->Rtree =
	    freeHistoryNode(tree->event, popn[pop].BigHead[i][locus]->Rtree,
			    locus);
      }
      
#ifdef VERBOSE_DEBUG
      fprintf(errfile,"before free (%c:%d):\n", tree->event->fixed[pop],
	     popn[pop].polySites[locus][tree->event->site]);
      fflush(errfile);
      i=0;
      PrintHistTree(popn[pop].BigHead[chr][locus]->Rtree, &i, pop);
#endif
      /* now free from chr */
      popn[pop].BigHead[chr][locus]->Rtree =
	freeHistoryNode(tree->event, popn[pop].BigHead[chr][locus]->Rtree,
			locus);
#ifdef VERBOSE_DEBUG
      fprintf(errfile,"after free:\n");
      fflush(errfile);
      i=0;
      PrintHistTree(popn[pop].BigHead[chr][locus]->Rtree, &i, pop);
#endif      
    }
  }
}

/* ------------------------------------------------------------------------- */

void freeDead(const int p, const int step, int BURNING)
{
  long i, r;
  
  while(dead->next != NULL){
    i = dead->next->chr;
    r = dead->next->loc;
    if(popn[p].numCopies[i][r]==0 && popn[p].BigHead[i][r]->Rtree!=NULL){
#ifdef UNIT_TEST
      long j;
      for(j=0; j<ppars[p].N; j++){
	if(popn[p].parentLoc[j][r] == i){
	  fprintf(errfile,"popn[%d].parentLoc[%ld][%ld]=%ld, but numCopies == 0!!\n",p,j,r,i);
	  fflush(errfile);
	  abort();
	}
      }
#endif
#ifdef VERBOSE_DEBUG
      long foo=0;
      fprintf(errfile,"(freeDead) Freeing BigHead[%d][%ld][%ld]\n",p,i,r);
      PrintHistTree(popn[p].BigHead[i][r]->Rtree, &foo,p);
      fprintf(errfile,"\n");
      fflush(errfile);
#endif
      freeHistory(popn[p].BigHead[i][r]->Rtree, p, i, r, step, 1);
      if(i<popn[p].nextchr[r])
	popn[p].nextchr[r] = i;
      pushTrash(&popn[p].BigHead[i][r]->Rtree);
      popn[p].BigHead[i][r]->Rtree = NULL;
    }
    if(dead->next->next == NULL){
      free(dead->next);
      dead->next = NULL;
      break;
    }
    else{
      dead->next = dead->next->next;
      free(dead->next->prev);
      dead->next->prev = NULL;
    }
  }
  for(r=0; r<gpars.R; r++)
    checkForFixed(p, -1, r, NULL, 0, BURNING);
}

/* ------------------------------------------------------------------------- */

void freeTrash(struct history *tree)
{
  if(tree == NULL)
    return;
  else{
    if(tree->Parent != NULL){
      if(tree->Parent->Ltree == tree) /* we don't want to recursively return to this node */
	tree->Parent->Ltree = NULL;
      if(tree->Parent->Rtree == tree)
	tree->Parent->Rtree = NULL;
      freeTrash(tree->Parent);
    }
    if(tree->Rtree != NULL){
      tree->Rtree->Parent = NULL;
      freeTrash(tree->Rtree);
    }
    if(tree->Ltree != NULL){
      tree->Ltree->Parent = NULL;
      freeTrash(tree->Ltree);
    }
    tree->Rtree = NULL;
    tree->Ltree = NULL;
    tree->Parent = NULL;
    free(tree);
    tree = NULL;
  }
}

/* ------------------------------------------------------------------------- */

void cpyToFixed(struct history **tree, struct history **fixed, const int pop)
{
  if((*fixed) == NULL){ /* reached leaf */
    (*fixed) = popTrash();
    (*fixed)->event = (*tree)->event;
  }
  else if((*fixed)->event->site < (*tree)->event->site)
    cpyToFixed(tree, &(*fixed)->Rtree, pop);
  else if((*fixed)->event->site > (*tree)->event->site)
    cpyToFixed(tree, &(*fixed)->Ltree, pop);
  else if((*fixed)->event->gen < (*tree)->event->gen)
    cpyToFixed(tree, &(*fixed)->Rtree, pop);
  else if((*fixed)->event->gen > (*tree)->event->gen)
    cpyToFixed(tree, &(*fixed)->Ltree, pop);
  else if((*fixed)->event->genFix[pop] < (*tree)->event->genFix[pop])
    cpyToFixed(tree, &(*fixed)->Rtree, pop);
  else if((*fixed)->event->genFix[pop] > (*tree)->event->genFix[pop])
    cpyToFixed(tree, &(*fixed)->Rtree, pop);
  else{
    fprintf(errfile,"error in cpyToFixed, mutation already exists!\n");
    abort();
  }
}

/* ------------------------------------------------------------------------- */

void freeFixedHistory(struct history *tree, const int pop)
{
  int i;
  if(tree != NULL){
    freeFixedHistory(tree->Ltree, pop);
    freeFixedHistory(tree->Rtree, pop);
    if(tree->event != NULL){
      tree->event->free = '1';
      for(i=0; i<gpars.NPOP; i++)
	tree->event->fixed[i] = '0';
    }
    tree->event = NULL;
    tree->Rtree = NULL;
    tree->Ltree = NULL;
    tree->Parent = NULL;
    free(tree);
  }
}

/* ------------------------------------------------------------------------- */

void clearMutArray()
{
  long i, j, k, r;
  for(r=0; r<gpars.R; r++){
    for(i=0; i<mutAr[r]->numMuts; i++){
      mutAr[r]->muts[i]->event->free = '1';
      for(j=0; j<gpars.NPOP; j++){
	mutAr[r]->muts[i]->event->genFix[j] = 0;
	mutAr[r]->muts[i]->event->genDead[j] = -LONG_MAX;
	mutAr[r]->muts[i]->event->fixed[j] = '0';
	mutAr[r]->muts[i]->event->nextHap[j] = 0;
	mutAr[r]->muts[i]->event->numCarriers[j] = 0;
	for(k=0; k<mutAr[r]->muts[i]->event->maxHaps[j]; k++)
	  mutAr[r]->muts[i]->event->hapFreq[j][k] = NULL;
      }
    }
    mutAr[r]->mutIndex = 0;
  }
}

/* ------------------------------------------------------------------------- */

void freeMutArray()
{
  long i, j, k, m;
  for(i=0; i<gpars.R; i++){
    for(j=0; j<mutAr[i]->numMuts; j++){
      for(k=0; k<gpars.NPOP; k++){
	for(m=0; m<mutAr[i]->muts[j]->event->maxHaps[k]; m++)
	  mutAr[i]->muts[j]->event->hapFreq[k][m] = NULL;
	free(mutAr[i]->muts[j]->event->hapFreq[k]);
      }
      free(mutAr[i]->muts[j]->event->genFix);
      free(mutAr[i]->muts[j]->event->genDead);
      free(mutAr[i]->muts[j]->event->fixed);
      free(mutAr[i]->muts[j]->event->nextHap);
      free(mutAr[i]->muts[j]->event->numCarriers);
      free(mutAr[i]->muts[j]->event->maxHaps);
      free(mutAr[i]->muts[j]->event->hapFreq);
      if(mutAr[i]->muts[j]->event->nucs != NULL)
	free(mutAr[i]->muts[j]->event->nucs);
      free(mutAr[i]->muts[j]->event);
      free(mutAr[i]->muts[j]);
    }
    free(mutAr[i]->muts);
    free(mutAr[i]);
  }
  free(mutAr);
  mutAr = NULL;
}

/* ------------------------------------------------------------------------- */

void genNewHitProbTot(double **hpTOT,double **hp,char **conSeq, 
		      long popSize, const long locus)
{
  int j;
  long i, k, r;
  char c0,c1,c2;
  
  for(k=0;k<popSize;k++)
    for(r=0;r<gpars.R;r++){
      hpTOT[k][r]=0.0;
      c0=conSeq[r][0];
      c1=conSeq[r][1];
      for(i=1;i<gpars.L[locus]-1;i++){
	c2=conSeq[r][i+1];
	hp[r][i]=0.0;
	for(j = 0;j < 4;j++)
	  if(j != c1-'0'){
	    hpTOT[k][r] += Q[16*(c0-'0')+4*(c1-'0')+(c2-'0')][j];
	    hp[r][i] += Q[16*(c0-'0')+4*(c1-'0')+(c2-'0')][j];
	  }
	c0=c1;
	c1=c2;
      }
    }
}

/* ------------------------------------------------------------------------- */

void exitNOW(const char *s)
{
  fprintf(errfile,"%s\nSEED=%ld",s,INITIALSEED);
  fflush(errfile);
  abort();
}

/* ------------------------------------------------------------------------- */

void updateMutFreqs()
{
  int n, pop, D = (gpars.P == 4 ? 2 : 1);
  long i, j, k, r;
  for(r=0; r<gpars.R; r++){
    for(i=0; i<mutAr[r]->numMuts; i++){
      if(mutAr[r]->muts[i]->event->free == '1')
	continue; /* nothing to do */
      n = 0; /* number of pops mutation is not segregating in */
      for(pop=0; pop<gpars.NPOP; pop++){
	if(!ppars[pop].ALIVE){
	  n++;
	  continue;
	} 
	else if(mutAr[r]->muts[i]->event->fixed[pop] == '1')
	  continue; /* nothing to count */
	
	mutAr[r]->muts[i]->event->numCarriers[pop] = 0;

	for(j=0; j<mutAr[r]->muts[i]->event->maxHaps[pop]; j++){
	  if(mutAr[r]->muts[i]->event->hapFreq[pop][j] != NULL &&
	     (*mutAr[r]->muts[i]->event->hapFreq[pop][j]) > 0){
	    mutAr[r]->muts[i]->event->numCarriers[pop] += 
	      (*mutAr[r]->muts[i]->event->hapFreq[pop][j]);
	  }
	  else{ /* dead chromosome, remove it */
	      for(k=0; k<=popn[pop].maxchr; k++){
		if(mutAr[r]->muts[i]->event->hapFreq[pop][j] ==
		   &popn[pop].numCopies[k][r]){
#ifdef VERBOSE_DEBUG
		  fprintf(errfile,"(updateMutFreqs) Freeing BigHead[%d][%ld][%ld]\n",pop,k,r);
		  long m = 0;
		  PrintHistTree(popn[pop].BigHead[k][r]->Rtree, &m, pop);
		  fprintf(errfile,"\n");
		  fflush(errfile);
#endif
		  if(k<popn[pop].nextchr[r])
		    popn[pop].nextchr[r] = k;
		  pushTrash(&popn[pop].BigHead[k][r]->Rtree);
		  popn[pop].BigHead[k][r]->Rtree = NULL;
		  break;
		}
	      }
	    mutAr[r]->muts[i]->event->hapFreq[pop][j] = NULL;
	    if(j < mutAr[r]->muts[i]->event->nextHap[pop])
	      mutAr[r]->muts[i]->event->nextHap[pop] = j;
	  }
	}

	if(mutAr[r]->muts[i]->event->numCarriers[pop] == 0){/* mutation lost */
	  if(mutAr[r]->muts[i]->event->nonsyn == '0' || 
	     mutAr[r]->muts[i]->event->nonsyn == '1'){
#ifdef UNIT_TEST
	    fprintf(errfile,"REMOVING DEAD SITE %ld LOCUS %ld freq=%ld/%ld (%d)!!!\n",
		   mutAr[r]->muts[i]->event->site, r, 
		   mutAr[r]->muts[i]->event->numCarriers[pop],
		   gpars.P*ppars[pop].N, 
		   popn[pop].polySites[r][mutAr[r]->muts[i]->event->site]);
#endif
	    if(popn[pop].polySites[r][mutAr[r]->muts[i]->event->site]>0){
	      if(mutAr[r]->muts[i]->event->genDead[pop] != popn[pop].gen){
		popn[pop].polySites[r][mutAr[r]->muts[i]->event->site]--;
		mutAr[r]->muts[i]->event->genDead[pop] = popn[pop].gen;
#ifdef VERBOSE_DEBUG
		fprintf(errfile,"ps[%d][%ld][%ld] -> %d!!!\n",pop, r,
			mutAr[r]->muts[i]->event->site,
			popn[pop].polySites[r][mutAr[r]->muts[i]->event->site]);
		fflush(errfile);
#endif
	      }
#ifdef VERBOSE_DEBUG
	      else{
		fprintf(errfile,"ps[%d][%ld][%ld] -> %d!!! ALREADY\n",pop, r,
			mutAr[r]->muts[i]->event->site,
			popn[pop].polySites[r][mutAr[r]->muts[i]->event->site]);
		fflush(errfile);
	      }
#endif
	    }
#ifdef VERBOSE_DEBUG
	    else{
	      fprintf(errfile,"ps[%d][%ld][%ld] would -> <0 (%d)!!!\n",pop, r,
		     mutAr[r]->muts[i]->event->site,
		      popn[pop].polySites[r][mutAr[r]->muts[i]->event->site]);
	      fflush(errfile);
	    }
#endif

	  }
	  n++;
	  if(i<mutAr[r]->mutIndex)
	    mutAr[r]->mutIndex = i;
	}
	else if((mutAr[r]->muts[i]->event->axy == 'A' &&
		 mutAr[r]->muts[i]->event->numCarriers[pop] ==
		 gpars.P*ppars[pop].N) ||
		(mutAr[r]->muts[i]->event->axy == 'X' && /* #fem X + #male X */
		 mutAr[r]->muts[i]->event->numCarriers[pop] ==
		 (gpars.P*ppars[pop].MALES+(ppars[pop].N-ppars[pop].MALES)*D))
		|| (mutAr[r]->muts[i]->event->axy == 'Y' && /* just #male Ys */
		    mutAr[r]->muts[i]->event->numCarriers[pop] ==
		    D*(ppars[pop].N-ppars[pop].MALES))){

#ifdef UNIT_TEST
	  fprintf(errfile,"REMOVING FIXED SITE %ld LOCUS %ld freq=%ld/%ld (%d)!!!\n",
		 mutAr[r]->muts[i]->event->site, r, 
		 mutAr[r]->muts[i]->event->numCarriers[pop],
		 gpars.P*ppars[pop].N, 
		 popn[pop].polySites[r][mutAr[r]->muts[i]->event->site]);
#endif
	  mutAr[r]->muts[i]->event->fixed[pop] = '1';
	  mutAr[r]->muts[i]->event->genFix[pop] = popn[pop].gen;
	  
	  if(mutAr[r]->muts[i]->event->nonsyn == '0' || 
	     mutAr[r]->muts[i]->event->nonsyn == '1'){
	    /* update consensus sequence only if substitution */
	    popn[pop].conSeq[r][mutAr[r]->muts[i]->event->site] =
	      mutAr[r]->muts[i]->event->derNuc;
	    /* update polySites */
	    if(popn[pop].polySites[r][mutAr[r]->muts[i]->event->site]>0){
	      popn[pop].polySites[r][mutAr[r]->muts[i]->event->site]--;
#ifdef VERBOSE_DEBUG
	      fprintf(errfile,"ps[%d][%ld][%ld] -> %d!!!\n",pop, r,
		      mutAr[r]->muts[i]->event->site,
		      popn[pop].polySites[r][mutAr[r]->muts[i]->event->site]);
	      fflush(errfile);
#endif
	    }
#ifdef UNIT_TEST
#ifdef VERBOSE_DEBUG
	    else{
	      fprintf(errfile,"ps[%d][%ld][%ld] would -> <0 (%d)!!!\n",pop, r,
		     mutAr[r]->muts[i]->event->site,
		      popn[pop].polySites[r][mutAr[r]->muts[i]->event->site]);
	      fflush(errfile);
	    }
#endif
	    if(popn[pop].polySites[r][mutAr[r]->muts[i]->event->site] < 0){
	      fprintf(errfile,"ps[%d][%ld][%ld] = %d < 0!\n", pop, r,
		     mutAr[r]->muts[i]->event->site,
		     popn[pop].polySites[r]
		     [mutAr[r]->muts[i]->event->site]);
	      abort();
	    }
#endif
	  }   

	  /* now zero numCarriers */
	  mutAr[r]->muts[i]->event->numCarriers[pop] = 0;
	  mutAr[r]->muts[i]->event->nextHap[pop] = 0;
	  for(k=0; k<mutAr[r]->muts[i]->event->maxHaps[pop]; k++)
	    mutAr[r]->muts[i]->event->hapFreq[pop][k] = NULL;
	  cpyToFixed(&mutAr[r]->muts[i], &popn[pop].fixed[r]->Rtree, pop);
	  
	  /* free from all haplotypes & update fitness */
	  for(k=0; k<=popn[pop].maxchr; k++){
	    if(fabs(mutAr[r]->muts[i]->event->fit) > DBL_MIN){
	      if(gpars.ADDITIVE)
		popn[pop].indfit[k][r] -= mutAr[r]->muts[i]->event->fit;
	      else
		popn[pop].indfit[k][r] /= (1.0 + mutAr[r]->muts[i]->event->fit);
	    }
	    popn[pop].BigHead[k][r]->Rtree =
	      freeHistoryNode(mutAr[r]->muts[i]->event,
			      popn[pop].BigHead[k][r]->Rtree, r);
	  }
	}
      }
      if(n == gpars.NPOP) /* free in all populations! */
	mutAr[r]->muts[i]->event->free = '1';
    }
  }
}

/* ------------------------------------------------------------------------- */

void copyFixed(struct history *tree, int pop, long chr, long locus)
{
  if(tree == NULL)
    return;
  copyFixed(tree->Rtree, pop, chr, locus);
  copyFixed(tree->Ltree, pop, chr, locus);
  
  if(tree->event->fixed[pop] == '0'){ /* not fixed, must copy */
    mutAr[locus]->mutIndex = tree->event->index;
    tree->event->genDead[pop] = -LONG_MAX;
    if(tree->event->numCarriers[pop] == 0 &&
       (tree->event->nonsyn == '0' || tree->event->nonsyn == '1')){
      popn[pop].polySites[locus][tree->event->site]++;
      tree->event->genDead[pop] = -LONG_MAX;
    }
#ifdef VERBOSE_DEBUG
    fprintf(errfile,"update PS[%ld]=%d\n",tree->event->site, 
	   popn[pop].polySites[locus][tree->event->site]);
    if(popn[pop].polySites[locus][tree->event->site]>1){
      //getchar();
    }
#endif    
/*     tree->event->numCarriers[pop]++; */
    addHistoryNode(tree->event, &popn[pop].BigHead[chr][locus]->Rtree, NULL,
		   pop, chr, locus, 1);
  }
}

/* ------------------------------------------------------------------------- */

void copyNchrs(long femalesIN, long malesIN, const int popTo, const int popFrom,
	       long femaleToStart, long maleToStart)
{
  int p, tmpIN;
  long j, t, rem=0;

#ifdef UNIT_TEST
  long foo;
#endif  
  
  /* copy females first */
  tmpIN = femalesIN;
  if(femaleToStart >= 0){
    rem = femaleToStart-gpars.P;
  }
  while(tmpIN > 0){
    while((t = ((long)(ran1(&gpars.seed)*ppars[popFrom].MALES))*gpars.P) == 
	  gpars.P*ppars[popFrom].MALES);
    
    /* now must replace individuals in popTo */
    if(femaleToStart >= 0)
      rem += gpars.P;
    else /* choose replaced individual randomly */
      rem = ((long)(ran1(&gpars.seed)*ppars[popTo].MALES))*gpars.P;

    if(rem == gpars.P*ppars[popTo].MALES)  rem -= 2;
#ifdef UNIT_TEST
    fprintf(errfile,"MIGRATION(F):  %d:%ld(%ld) -> %d:%ld(%ld)\n",popFrom,t,
	   popn[popFrom].parentLoc[t][0], popTo,rem,
	   popn[popTo].parentLoc[rem][0]);
    fflush(errfile);
#endif
    for(j=0; j<gpars.R; j++){
      for(p=0; p<gpars.P; p++){
#ifdef UNIT_TEST
	{
	  fprintf(errfile,"migrant = %ld:%ld -> ",rem+p,popn[popTo].parentLoc[rem+p][j]);
	  fflush(errfile);
	  foo=0;
	  PrintHistTree(popn[popFrom].BigHead[popn[popFrom].parentLoc
					    [t+p][j]][j]->Rtree, &foo, popFrom);
	  fflush(errfile);
	}
#endif
	createNewHistory(rem+p, j, popTo, 0, 1);
#ifdef UNIT_TEST
	{
	  fprintf(errfile,"%ld:%ld (%ld)\n",rem+p,popn[popTo].parentLoc[rem+p][j],
		 popn[popTo].numCopies[popn[popTo].parentLoc[rem+p][j]][j]);
	  if(popn[popTo].BigHead[popn[popTo].parentLoc[rem+p][j]][j]->Rtree !=
	     NULL){
	    fprintf(errfile,"error, didn't clear bighead in migrate!\n");
	    abort();
	  }
	}
#endif
	if(gpars.TRACKANC){
	  memcpy(popn[popTo].ancestry[popn[popTo].parentLoc[rem+p][j]][j],
		 popn[popFrom].ancestry[popn[popFrom].parentLoc[t+p][j]][j],
		 gpars.L[j]*sizeof(int));
	}
	if(popn[popFrom].BigHead[popn[popFrom].parentLoc[t+p][j]][j]->Rtree !=
	   NULL)
	  copyHistory(&popn[popTo].BigHead[popn[popTo].parentLoc[rem+p][j]][j],
		      &popn[popFrom].BigHead[popn[popFrom].parentLoc[t+p][j]][j]
		      , j, popTo, popn[popTo].parentLoc[rem+p][j], popFrom, 1, 
		      0, 0);
	copyFixed(popn[popFrom].fixed[j]->Rtree, popTo, 
		  popn[popTo].parentLoc[rem+p][j], j);
	checkStillFixed(popn[popTo].fixed[j]->Rtree, popTo, popFrom, j,
			popn[popTo].parentLoc[rem+p][j]);
#ifdef UNIT_TEST
	foo=0;
	PrintHistTree(popn[popTo].BigHead[popn[popTo].parentLoc[rem+p][j]]
		      [j]->Rtree,&foo,popTo);
	fflush(errfile);
#endif

	if(gpars.substMod == 5)
	  memcpy(popn[popTo].hpSUM[popn[popTo].parentLoc[rem+p][j]][j],
		 popn[popFrom].hpSUM[popn[popFrom].parentLoc[t+p][j]][j],
		 gpars.L[j]*sizeof(double));
	popn[popTo].indfit[popn[popTo].parentLoc[rem+p][j]][j] = 
	  popn[popFrom].indfit[popn[popFrom].parentLoc[t+p][j]][j];
	popn[popTo].extremeMuts[popn[popTo].parentLoc[rem+p][j]][j][0] =
	  popn[popFrom].extremeMuts[popn[popFrom].parentLoc[t+p][j]][j][0];
	popn[popTo].extremeMuts[popn[popTo].parentLoc[rem+p][j]][j][1] =
	  popn[popFrom].extremeMuts[popn[popFrom].parentLoc[t+p][j]][j][1];
      }
    }
    tmpIN--;
  }

  /* copy males */
  tmpIN = malesIN;
  if(maleToStart >= 0){
    rem = maleToStart - gpars.P;
  }
  while(tmpIN > 0){
    while((t = gpars.P*((long)(ppars[popFrom].N*
			       (1.0-ran1(&gpars.seed)*
				(1.0-ppars[popFrom].pFEMALES))))) >=
	  gpars.P*ppars[popFrom].N-1 || t < gpars.P*ppars[popFrom].MALES);
#ifdef UNIT_TEST
    fprintf(errfile,"MIGRATION(M):  %d:%ld -> ",popFrom,t);
    fflush(errfile);
#endif
    /* now must replace individuals in popTo */
    if(maleToStart >= 0)
      rem += gpars.P;
    else
      while((rem = (gpars.P*((long)(ppars[popTo].N*
				   (1.0-ran1(&gpars.seed)*
				    (1.0-ppars[popTo].pFEMALES)))))) >=
	    gpars.P*ppars[popTo].N-1 || rem < gpars.P*ppars[popTo].MALES){
#ifdef UNIT_TEST
	fprintf(errfile,"rejecting %d:%ld [%ld, %ld]\n",popTo,rem, gpars.P*ppars[popTo].N-1,
	       gpars.P*ppars[popTo].MALES);
	fflush(errfile);
#endif
      }
#ifdef UNIT_TEST
    fprintf(errfile,"%d:%ld\n",popTo,rem);
    fflush(errfile);
#endif
    for(j=0; j<gpars.R; j++){
      for(p=0; p<gpars.P; p++){
#ifdef UNIT_TEST
	fprintf(errfile,"migrant = %ld:%ld -> ",rem+p,popn[popTo].parentLoc[rem+p][j]);
	fflush(errfile);
	foo=0;
	PrintHistTree(popn[popFrom].BigHead[popn[popFrom].parentLoc
					  [t+p][j]][j]->Rtree, &foo, popFrom);
	fflush(errfile);
#endif
	createNewHistory(rem+p, j, popTo, 0, 1);
	if(gpars.TRACKANC){
	  memcpy(popn[popTo].ancestry[popn[popTo].parentLoc[rem+p][j]][j],
		 popn[popFrom].ancestry[popn[popFrom].parentLoc[t+p][j]][j],
		 gpars.L[j]*sizeof(int));
	}
	if(popn[popFrom].BigHead[popn[popFrom].parentLoc[t+p][j]][j]->Rtree
	   != NULL)
	  copyHistory(&popn[popTo].BigHead[popn[popTo].parentLoc[rem+p][j]][j],
		      &popn[popFrom].BigHead[popn[popFrom].parentLoc[t+p][j]][j]
		      , j, popTo, popn[popTo].parentLoc[rem+p][j], popFrom, 1,
		      0, 0);
	copyFixed(popn[popFrom].fixed[j]->Rtree, popTo, 
		  popn[popTo].parentLoc[rem+p][j], j);
	checkStillFixed(popn[popTo].fixed[j]->Rtree, popTo, popFrom, j,
			popn[popTo].parentLoc[rem+p][j]);
#ifdef UNIT_TEST
	fprintf(errfile,"%ld:%ld (%ld)\n",rem+p,popn[popTo].parentLoc[rem+p][j],
	       popn[popTo].numCopies[popn[popTo].parentLoc[rem+p][j]][j]);
	fprintf(errfile,"%ld:%ld",rem+p,popn[popTo].parentLoc[rem+p][j]);
	fflush(errfile);
	foo=0;
	PrintHistTree(popn[popTo].BigHead[popn[popTo].parentLoc
					  [rem+p][j]][j]->Rtree, &foo, popTo);
	fflush(errfile);
	fprintf(errfile,"\n");
	fprintf(errfile,"Fixed Tree:\n");
	foo=0;
	PrintHistTree(popn[popTo].fixed[j]->Rtree, &foo, popTo);
#endif
	if(gpars.substMod == 5)
	  memcpy(popn[popTo].hpSUM[popn[popTo].parentLoc[rem+p][j]][j],
		 popn[popFrom].hpSUM[popn[popFrom].parentLoc[t+p][j]][j],
		 gpars.L[j]*sizeof(double));
	popn[popTo].indfit[popn[popTo].parentLoc[rem+p][j]][j] = 
	  popn[popFrom].indfit[popn[popFrom].parentLoc[t+p][j]][j];
	popn[popTo].extremeMuts[popn[popTo].parentLoc[rem+p][j]][j][0] =
	  popn[popFrom].extremeMuts[popn[popFrom].parentLoc[t+p][j]][j][0];
	popn[popTo].extremeMuts[popn[popTo].parentLoc[rem+p][j]][j][1] =
	  popn[popFrom].extremeMuts[popn[popFrom].parentLoc[t+p][j]][j][1];
      }
    }
    tmpIN--;
  }
}

/* ------------------------------------------------------------------------- */

void checkStillFixed(struct history *tree, int popTo, int popFrom, long locus,
		     long chr)
{
  long i;
  int foo;
  if(tree == NULL)
    return;
  checkStillFixed(tree->Ltree, popTo, popFrom, locus, chr);
  checkStillFixed(tree->Rtree, popTo, popFrom, locus, chr);
  
  if(tree->event->fixed[popFrom] == '1') /* fixed in both, nothing to do */
    return;
  foo = 0;
  carryMut(popn[popTo].BigHead[chr][locus]->Rtree, tree->event->index, &foo);
  if(foo == 1){
    tree->event->numCarriers[popTo] = 0;
    for(i = 0; i<tree->event->maxHaps[popTo]; i++){
      if(tree->event->hapFreq[popTo][i] != NULL){
	if(tree->event->hapFreq[popTo][i]==&popn[popTo].numCopies[chr][locus] ||
	   (*tree->event->hapFreq[popTo][i]) == 0){
	  tree->event->hapFreq[popTo][i] = NULL;
	  if(tree->event->nextHap[popTo] > i)
	    tree->event->nextHap[popTo] = i;
	}
	else
	  tree->event->numCarriers[popTo] += (*tree->event->hapFreq[popTo][i]);
      }
    }
    if(tree->event->numCarriers[popTo] == 0 && (tree->event->nonsyn == '0' ||
						tree->event->nonsyn == '1')){
      if(popn[popTo].polySites[locus][tree->event->site]>0){
	if(tree->event->genDead[popTo] != popn[popTo].gen){
	  popn[popTo].polySites[locus][tree->event->site]--;
	  tree->event->genDead[popTo] = popn[popTo].gen;
#ifdef VERBOSE_DEBUG
	  fprintf(errfile,"ps[%d][%ld][%ld] -> %d!!!\n",popTo, locus,
		  tree->event->site,
		  popn[popTo].polySites[locus][tree->event->site]);
	  fflush(errfile);
#endif
	}
#ifdef VERBOSE_DEBUG
	else{
	  fprintf(errfile,"ps[%d][%ld][%ld] -> %d!!! ALREADY\n",popTo, locus,
		  tree->event->site,
		  popn[popTo].polySites[locus][tree->event->site]);
	  fflush(errfile);
	}
#endif
      }
#ifdef UNIT_TEST
#ifdef VERBOSE_DEBUG
      else{
	fprintf(errfile,"ps[%d][%ld][%ld] would -> <0 (%d)!!!\n",popTo, locus,
		tree->event->site,
		popn[popTo].polySites[locus][tree->event->site]);
	fflush(errfile);
      }
#endif
      if(popn[popTo].polySites[locus][tree->event->site] < 0){
	fprintf(errfile,"ps[%d][%ld][%ld] = %d!!!\n",popTo, locus,
		tree->event->site,
		popn[popTo].polySites[locus][tree->event->site]);
	fflush(errfile);
	abort();
      }
#endif
    }
    popn[popTo].BigHead[chr][locus]->Rtree =
      freeHistoryNode(tree->event, popn[popTo].BigHead[chr][locus]->Rtree,
		      locus);
  }
  else{ /* mutation no longer fixed in population */
    tree->event->fixed[popTo] = '0';
    popn[popTo].polySites[locus][tree->event->site]++;
    tree->event->genDead[popTo] = -LONG_MAX;
#ifdef VERBOSE_DEBUG
    fprintf(errfile,"update PS[%ld]=%d\n",tree->event->site, 
	   popn[popTo].polySites[locus][tree->event->site]);
    if(popn[popTo].polySites[locus][tree->event->site]>1){
      //getchar();
    }
#endif    
    tree->event->numCarriers[popTo] = 0;
    mutAr[locus]->mutIndex = tree->event->index;
    for(i=0; i<=popn[popTo].maxchr; i++){
      if(i == chr || popn[popTo].numCopies[i][locus] == 0)
	continue;
      foo=0;
      carryMut(popn[popTo].BigHead[i][locus], tree->event->index, &foo);
      addHistoryNode(tree->event, &popn[popTo].BigHead[i][locus]->Rtree, NULL,
		     popTo, i, locus, 1);
      
    }
    popn[popTo].fixed[locus]->Rtree = 
      freeHistoryNode(tree->event, popn[popTo].fixed[locus]->Rtree, locus);
  }
}

/* ------------------------------------------------------------------------- */

void getMinSS(struct history *head, int *minSS)
{
  if(head == NULL)
    *minSS = -1;
  else if(head->Ltree == NULL)
    *minSS = head->event->site;
  else
    getMinSS(head->Ltree, minSS);
}

/* ------------------------------------------------------------------------- */

void checkHistTreeOrder(struct history *head, long min, long max, int pop)
{
  if(head != NULL){
    if(head->event != NULL && head->event->free == '1'){
      long i=0;
      fprintf(errfile,"error in checkHistTreeOrder, head carries free mut!\n");
      PrintHistTree(head, &i, pop);
      abort();
    }
    if(head->Ltree != NULL){
      if(head->Ltree->event->site < min || 
	 head->Ltree->event->site > head->event->site){
	long i=0;
	fprintf(errfile,"error in checkHistTreeOrder (L:%ld,%ld):\n", min, max);
	PrintHistTree(head, &i, pop);
	abort();
      }
      checkHistTreeOrder(head->Ltree, min, head->event->site, pop);
    }
    if(head->Rtree != NULL){
      if(head->Rtree->event->site < head->event->site ||
	 head->Rtree->event->site > max){
	long i=0;
	fprintf(errfile,"error in checkHistTreeOrder (R:%ld,%ld):\n", min, max);
	PrintHistTree(head, &i, pop);
	abort();
      }
      checkHistTreeOrder(head->Rtree, head->event->site, max, pop);
    }
  }
}

/* ------------------------------------------------------------------------- */

void freeEvolEvents(struct EvolEvents *devents)
{
  if(devents == NULL)
    return;
  else{
    freeEvolEvents(devents->nextEvent);
    free(devents);
    devents = NULL;
  }
}

/* ------------------------------------------------------------------------- */

void addEvolEvent(struct EvolEvents tmp, struct EvolEvents **devents, 
		  struct EvolEvents **parent)
{
  int i;
  long j;
  if((*devents) != NULL && 
     (tmp.tau > (*devents)->tau+DBL_MIN || 
      (fabs(tmp.tau - (*devents)->tau) <= DBL_MIN && tmp.eventType!=9 &&
       ((*devents)->eventType==9 ||
	(tmp.eventType < 2 && (*devents)->eventType < 2 &&
	 tmp.popj > (*devents)->popj) ||
	tmp.eventType > (*devents)->eventType)))){
    addEvolEvent(tmp, &(*devents)->nextEvent, devents);
  }
  else{
    struct EvolEvents *new;
    assert(new = malloc(sizeof(*new)));
    new->popi = -1;
    new->popj = -1;
    new->nAncPops = -1;
    new->ancPops = NULL;
    new->maleFreqs = NULL;
    new->femaleFreqs = NULL;
    new->nu = -1;
    new->freq = -1;
    new->parIndex = -1;
    new->SS = NULL;
    new->newP.selDistType = NULL;
    new->newP.GAMMA = NULL;
    new->newP.ProbPos = NULL;
    new->newP.ProbDel = NULL;
    new->newP.ProbNeut = NULL;
    new->newP.ProbNegGamma = NULL;
    new->newP.ProbPosGamma = NULL;
    new->newP.alphaN = NULL;
    new->newP.lambdaN = NULL;
    new->newP.alphaP = NULL;
    new->newP.lambdaP = NULL;
    new->newP.normMean = NULL;
    new->newP.normVar = NULL;
    new->newP.f0 = NULL;
    
    new->newG.mig_mat = NULL;
    new->eventType = tmp.eventType;
    new->tau = tmp.tau;
    new->locus = tmp.locus;
    new->site = tmp.site;
    if(tmp.eventType == 0){
      new->popi = tmp.popi;
      new->popj = tmp.popj;
    }
    else if(tmp.eventType == 1){
      new->popi = tmp.popi;
      new->popj = tmp.popj;
      new->nAncPops = tmp.nAncPops;
      if(new->nAncPops > 0){
	assert(new->ancPops = malloc(new->nAncPops*sizeof(int)));
	assert(new->maleFreqs = malloc(new->nAncPops*sizeof(float)));
	assert(new->femaleFreqs = malloc(new->nAncPops*sizeof(float)));
	for(i=0; i<new->nAncPops; i++){
	  new->ancPops[i] = tmp.ancPops[i];
	  new->maleFreqs[i] = tmp.maleFreqs[i];
	  new->femaleFreqs[i] = tmp.femaleFreqs[i];
	}
      }
      new->freq = tmp.freq;
      new->newP.Nt = tmp.newP.Nt;
    }
    else if(tmp.eventType == 3){
      new->popi = tmp.popi;
      new->nu = tmp.nu;
    }
    else if(tmp.eventType == 5){
      new->popi = tmp.popi;
    }
    else if(tmp.eventType == 6){
      new->popi = tmp.popi;
      new->parIndex = tmp.parIndex;
      if(new->parIndex == 0)
	new->newP.Nt = tmp.newP.Nt;
      else if(new->parIndex == 1)
	new->newP.popAlpha = tmp.newP.popAlpha;
      else if(new->parIndex == 2){
	new->newP.popAlpha = tmp.newP.popAlpha;
	new->newP.K = tmp.newP.K;
      }
      else if(new->parIndex == 3){
	new->newP.THETA = tmp.newP.THETA;
      }
      else if(new->parIndex == 4){
	new->newP.RHO = tmp.newP.RHO;
      }
      else if(new->parIndex == 5){
	new->newP.SELF = tmp.newP.SELF;
      }
      /* parIndex = 6 included in (7) below */
      else if(new->parIndex == 7){
	j=(tmp.locus == -1 ? 0 : tmp.locus);
	if(new->newP.selDistType == NULL)
	  assert(new->newP.selDistType = malloc(gpars.R*sizeof(int)));
	for(;(tmp.locus==-1&&j<gpars.R)||j==tmp.locus; j++){
	  new->newP.selDistType[j] = tmp.newP.selDistType[j];
	  switch(new->newP.selDistType[j]){
	  case 0:
	    break;
	  case 1:
	    if(new->newP.GAMMA == NULL){
	      assert(new->newP.GAMMA =malloc(gpars.R*sizeof(*new->newP.GAMMA)));
	      assert(new->newP.ProbPos =
		     malloc(gpars.R*sizeof(*new->newP.ProbPos)));
	      assert(new->newP.ProbDel =
		     malloc(gpars.R*sizeof(*new->newP.ProbDel)));
	      assert(new->newP.ProbNeut =
		     malloc(gpars.R*sizeof(*new->newP.ProbNeut)));
	    }
	    new->newP.GAMMA[j] = tmp.newP.GAMMA[j];
	    new->newP.ProbPos[j] = tmp.newP.ProbPos[j];
	    new->newP.ProbDel[j] = tmp.newP.ProbDel[j];
	    new->newP.ProbNeut[j] = tmp.newP.ProbNeut[j];
	    break;
	  case 2:
	    if(new->newP.ProbNegGamma == NULL){
	      assert(new->newP.ProbNegGamma = 
		     malloc(gpars.R*sizeof(*new->newP.ProbNegGamma)));
	      assert(new->newP.ProbPosGamma = 
		     malloc(gpars.R*sizeof(*new->newP.ProbPosGamma)));
	      assert(new->newP.alphaN = 
		     malloc(gpars.R*sizeof(*new->newP.alphaN)));
	      assert(new->newP.alphaP = 
		     malloc(gpars.R*sizeof(*new->newP.alphaP)));
	      assert(new->newP.lambdaN = 
		     malloc(gpars.R*sizeof(*new->newP.lambdaN)));
	      assert(new->newP.lambdaP = 
		     malloc(gpars.R*sizeof(*new->newP.lambdaP)));
	    }
	    new->newP.ProbNegGamma[j] = tmp.newP.ProbNegGamma[j];
	    new->newP.ProbPosGamma[j] = tmp.newP.ProbPosGamma[j];
	    new->newP.alphaN[j] = tmp.newP.alphaN[j];
	    new->newP.alphaP[j] = tmp.newP.alphaP[j];
	    new->newP.lambdaN[j] = tmp.newP.lambdaN[j];
	    new->newP.lambdaP[j] = tmp.newP.lambdaP[j];
	    break;
	  case 3:
	    if(new->newP.normMean == NULL){
	      assert(new->newP.normMean =
		     malloc(gpars.R*sizeof(*new->newP.normMean)));
	      assert(new->newP.normVar =
		     malloc(gpars.R*sizeof(*new->newP.normVar)));
	    }
	    new->newP.normMean[j] = tmp.newP.normMean[j];
	    new->newP.normVar[j] = tmp.newP.normVar[j];
	    break;
	  case 4:
	    break;
	  default:
	    fprintf(errfile,"sfs_code error (%ld): bad selDistType = %d\n",
		    INITIALSEED, new->newP.selDistType[j]);
	    abort();
	    break;
	  }
	}
      }
      else if(new->parIndex == 8){
	new->newP.KAPPA = tmp.newP.KAPPA;
      }
      else if(new->parIndex == 9){
	new->newP.PSI = tmp.newP.PSI;
      }
      else if(new->parIndex == 10){
	assert(new->newP.f0 = malloc(gpars.R*sizeof(*new->newP.f0)));
	if(tmp.locus == -1){
	  for(j=0; j<gpars.R; j++)
	    new->newP.f0[j] = tmp.newP.f0[j];
	}
	else
	  new->newP.f0[tmp.locus] = tmp.newP.f0[tmp.locus];
      }
      else if(new->parIndex == 11){
	new->newP.pMaleMig = tmp.newP.pMaleMig;
      }
      else if(new->parIndex == 12){
	new->newP.GenEffect = tmp.newP.GenEffect;
      }
      else if(new->parIndex == 13){
	new->newP.INSRATE = tmp.newP.INSRATE;
	new->newP.DELRATE = tmp.newP.DELRATE;
	new->newP.INDELlength = tmp.newP.INDELlength;
      }
      else if(new->parIndex == 14){
	new->newP.longINSRATE = tmp.newP.longINSRATE;
	new->newP.longDELRATE = tmp.newP.longDELRATE;
	new->newP.longINDELlength = tmp.newP.longINDELlength;
      }
      else if(new->parIndex == 15){
	new->newP.INVRATE = tmp.newP.INVRATE;
	new->newP.INVlength = tmp.newP.INVlength;
      }
      else if(new->parIndex == 16){
	new->newP.BGC = tmp.newP.BGC;
	new->newP.fGC = tmp.newP.fGC;
	new->newP.GCtract = tmp.newP.GCtract;
      }
      else if(new->parIndex == 17){
	new->newP.pMaleRec = tmp.newP.pMaleRec;
      }
      else if(new->parIndex == 18){
	for(i=0; i<4; i++)
	  new->newP.baseFreq[i] = tmp.newP.baseFreq[i];
      }
      else if(new->parIndex == 19){ /* sampling time */
	new->nu = tmp.nu;
	new->freq = tmp.freq;
	assert(new->SS = malloc(gpars.NPOP*sizeof(*new->SS)));
	for(i=0; i<gpars.NPOP; i++){
	  new->SS[i] = tmp.SS[i];
	}
      }
      else if(new->parIndex == 20){ /* switch selection coefficient */
	j=(tmp.locus == -1 ? 0 : tmp.locus);
	new->freq = tmp.freq;
	new->nu = tmp.nu;
	if(new->newP.selDistType == NULL)
	  assert(new->newP.selDistType = malloc(gpars.R*sizeof(int)));
	for(;(tmp.locus==-1&&j<gpars.R)||j==tmp.locus; j++){
	  new->newP.selDistType[j] = tmp.newP.selDistType[j];
	  switch(new->newP.selDistType[j]){
	  case 0:
	    break;
	  case 1:
	    if(new->newP.GAMMA == NULL){
	      assert(new->newP.GAMMA =malloc(gpars.R*sizeof(*new->newP.GAMMA)));
	      assert(new->newP.ProbPos =
		     malloc(gpars.R*sizeof(*new->newP.ProbPos)));
	      assert(new->newP.ProbDel =
		     malloc(gpars.R*sizeof(*new->newP.ProbDel)));
	      assert(new->newP.ProbNeut =
		     malloc(gpars.R*sizeof(*new->newP.ProbNeut)));
	    }
	    new->newP.GAMMA[j] = tmp.newP.GAMMA[j];
	    new->newP.ProbPos[j] = tmp.newP.ProbPos[j];
	    new->newP.ProbDel[j] = tmp.newP.ProbDel[j];
	    new->newP.ProbNeut[j] = tmp.newP.ProbNeut[j];
	    break;
	  case 2:
	    if(new->newP.ProbNegGamma == NULL){
	      assert(new->newP.ProbNegGamma = 
		     malloc(gpars.R*sizeof(*new->newP.ProbNegGamma)));
	      assert(new->newP.ProbPosGamma = 
		     malloc(gpars.R*sizeof(*new->newP.ProbPosGamma)));
	      assert(new->newP.alphaN = 
		     malloc(gpars.R*sizeof(*new->newP.alphaN)));
	      assert(new->newP.alphaP = 
		     malloc(gpars.R*sizeof(*new->newP.alphaP)));
	      assert(new->newP.lambdaN = 
		     malloc(gpars.R*sizeof(*new->newP.lambdaN)));
	      assert(new->newP.lambdaP = 
		     malloc(gpars.R*sizeof(*new->newP.lambdaP)));
	    }
	    new->newP.ProbNegGamma[j] = tmp.newP.ProbNegGamma[j];
	    new->newP.ProbPosGamma[j] = tmp.newP.ProbPosGamma[j];
	    new->newP.alphaN[j] = tmp.newP.alphaN[j];
	    new->newP.alphaP[j] = tmp.newP.alphaP[j];
	    new->newP.lambdaN[j] = tmp.newP.lambdaN[j];
	    new->newP.lambdaP[j] = tmp.newP.lambdaP[j];
	    break;
	  case 3:
	    if(new->newP.normMean == NULL){
	      assert(new->newP.normMean =
		     malloc(gpars.R*sizeof(*new->newP.normMean)));
	      assert(new->newP.normVar =
		     malloc(gpars.R*sizeof(*new->newP.normVar)));
	    }
	    new->newP.normMean[j] = tmp.newP.normMean[j];
	    new->newP.normVar[j] = tmp.newP.normVar[j];
	    break;
	  case 4:
	    break;
	  default:
	    fprintf(errfile,"sfs_code error (%ld): bad selDistType = %d\n",
		    INITIALSEED, new->newP.selDistType[j]);
	    abort();
	    break;
	  }
	}
      }
      else{
	fprintf(errfile,"unfortunately, parIndex %d has not been implemented: 1\n",
	       new->parIndex);
	abort();
      }
    }
    else if(tmp.eventType == 7){
      new->parIndex = tmp.parIndex;
      if(tmp.parIndex == 0){
	new->popi = tmp.popi;
	new->popj = tmp.popj;
	assert(new->newG.mig_mat =
	       malloc(gpars.NPOP*sizeof(*new->newG.mig_mat)));
	for(i=0; i<gpars.NPOP; i++){
	  assert(new->newG.mig_mat[i] =
		 malloc(gpars.NPOP*sizeof(**new->newG.mig_mat)));
	  for(j=0; j<gpars.NPOP; j++)
	    new->newG.mig_mat[i][j] = tmp.newG.mig_mat[i][j];
	}
      }
      else if(tmp.parIndex == 1){
	new->popi = tmp.popi;
	new->locus = tmp.locus;
	new->site = tmp.site;
      }
    }
    else if(tmp.eventType == 8){ /* admixture */
      new->popi = tmp.popi;
      new->newP.Nt = tmp.newP.Nt;
      new->nAncPops = tmp.nAncPops;
      assert(new->ancPops = malloc(new->nAncPops*sizeof(int)));
      assert(new->maleFreqs = malloc(new->nAncPops*sizeof(float)));
      assert(new->femaleFreqs = malloc(new->nAncPops*sizeof(float)));
      for(i=0; i<new->nAncPops; i++){
	  new->ancPops[i] = tmp.ancPops[i];
	  new->maleFreqs[i] = tmp.maleFreqs[i];
	  new->femaleFreqs[i] = tmp.femaleFreqs[i];
      }
    }
    else if(tmp.eventType == 9){
      new->popi = tmp.popi;
      new->locus = tmp.locus;
      new->site = tmp.site;
      new->gamma = tmp.gamma;
    }
    else{
      fprintf(errfile,"sfs_code error:  unfortunately, event type %d has not \
been implemented yet...\n",tmp.eventType);
      abort();
    }
    if((*devents) == NULL && parent == NULL){
      new->nextEvent = NULL;
      (*devents) = new;
    }
    else if((*devents) == NULL){
      new->nextEvent = NULL;
      (*devents) = new;
      (*parent)->nextEvent = (*devents);
    }
    else{
      struct EvolEvents *tmp2;
      assert(tmp2 = malloc(sizeof(*tmp2)));
      tmp2->popi = -1;
      tmp2->popj = -1;
      tmp2->nAncPops = -1;
      tmp2->ancPops = NULL;
      tmp2->maleFreqs = NULL;
      tmp2->femaleFreqs = NULL;
      tmp2->nu = -1;
      tmp2->freq = -1;
      tmp2->parIndex = -1;
      tmp2->SS = NULL;
      tmp2->newG.mig_mat = NULL;
      tmp2->newP.selDistType = NULL;
      tmp2->newP.GAMMA = NULL;
      tmp2->newP.ProbPos = NULL;
      tmp2->newP.ProbDel = NULL;
      tmp2->newP.ProbNeut = NULL;
      tmp2->newP.ProbNegGamma = NULL;
      tmp2->newP.ProbPosGamma = NULL;
      tmp2->newP.alphaN = NULL;
      tmp2->newP.lambdaN = NULL;
      tmp2->newP.alphaP = NULL;
      tmp2->newP.lambdaP = NULL;
      tmp2->newP.normMean = NULL;
      tmp2->newP.normVar = NULL;
      tmp2->newP.f0 = NULL;
      tmp2->eventType = (*devents)->eventType;
      tmp2->tau = (*devents)->tau;
      tmp2->locus = (*devents)->locus;
      tmp2->site = (*devents)->site;
      if((*devents)->eventType == 0){
	tmp2->popi = (*devents)->popi;
	tmp2->popj = (*devents)->popj;
      }
      else if((*devents)->eventType == 1){
	tmp2->popi = (*devents)->popi;
	tmp2->popj = (*devents)->popj;
	tmp2->freq = (*devents)->freq;
	tmp2->newP.Nt = (*devents)->newP.Nt;
      }
      else if((*devents)->eventType == 7){
	tmp2->parIndex = (*devents)->parIndex;
	tmp2->popi = (*devents)->popi;
	if((*devents)->parIndex == 0){
	  tmp2->popj = (*devents)->popj;
	  assert(tmp2->newG.mig_mat = malloc(gpars.NPOP*sizeof(double *)));
	  for(i=0; i<gpars.NPOP; i++){
	    assert(tmp2->newG.mig_mat[i] =
		   malloc(gpars.NPOP*sizeof(double)));
	    memcpy(tmp2->newG.mig_mat[i], (*devents)->newG.mig_mat[i],
		   gpars.NPOP*sizeof(double));
	  }
	}
	else if((*devents)->parIndex == 1){
	  tmp2->locus = (*devents)->locus;
	  tmp2->site = (*devents)->site;
	}
      }
      else if((*devents)->eventType == 8){
	tmp2->popi = (*devents)->popi;
	tmp2->newP.Nt = (*devents)->newP.Nt;
	tmp2->nAncPops = (*devents)->nAncPops;
	assert(tmp2->ancPops = malloc(tmp2->nAncPops*sizeof(int)));
	assert(tmp2->maleFreqs = malloc(tmp2->nAncPops*sizeof(float)));
	assert(tmp2->femaleFreqs = malloc(tmp2->nAncPops*sizeof(float)));
	for(i=0; i<tmp2->nAncPops; i++){
	  tmp2->ancPops[i] = (*devents)->ancPops[i];
	  tmp2->maleFreqs[i] = (*devents)->maleFreqs[i];
	  tmp2->femaleFreqs[i] = (*devents)->femaleFreqs[i];
	}
      }
      else if((*devents)->eventType == 9){
	tmp2->popi = (*devents)->popi;
	tmp2->locus = (*devents)->locus;
	tmp2->site = (*devents)->site;
	tmp2->gamma = (*devents)->gamma;
      }
      else if((*devents)->eventType == 3){
	tmp2->popi = (*devents)->popi;
	tmp2->nu = (*devents)->nu;
      }
      else if((*devents)->eventType == 5){
	tmp2->popi = (*devents)->popi;
      }
      else if((*devents)->eventType == 6){
	tmp2->popi = (*devents)->popi;
	tmp2->parIndex = (*devents)->parIndex;
	if(tmp2->parIndex == 0)
	  tmp2->newP.Nt = (*devents)->newP.Nt;
	else if(tmp2->parIndex == 1)
	  tmp2->newP.popAlpha = (*devents)->newP.popAlpha;
	else if(tmp2->parIndex == 2){
	  tmp2->newP.popAlpha = (*devents)->newP.popAlpha;
	  tmp2->newP.K = (*devents)->newP.K;
	}
	else if(tmp2->parIndex == 3){
	  tmp2->newP.THETA = (*devents)->newP.THETA;
	}
	else if(tmp2->parIndex == 4){
	  tmp2->newP.RHO = (*devents)->newP.RHO;
	}
	else if(tmp2->parIndex == 5){
	  tmp2->newP.SELF = (*devents)->newP.SELF;
	}
	/* parIndex = 6 included in (7) below */
	else if(tmp2->parIndex == 7){
	  j=((*devents)->locus == -1 ? 0 : (*devents)->locus);
	  if(tmp2->newP.selDistType == NULL)
	    assert(tmp2->newP.selDistType = malloc(gpars.R*sizeof(int)));
	  for(;((*devents)->locus==-1&&j<gpars.R)||j==(*devents)->locus; j++){
	    tmp2->newP.selDistType[j] = (*devents)->newP.selDistType[j];
	    switch(tmp2->newP.selDistType[j]){
	    case 0:
	      break;
	    case 1:
	      if(tmp2->newP.GAMMA == NULL){
		assert(tmp2->newP.GAMMA =
		       malloc(gpars.R*sizeof(*tmp2->newP.GAMMA)));
		assert(tmp2->newP.ProbPos =
		       malloc(gpars.R*sizeof(*tmp2->newP.ProbPos)));
		assert(tmp2->newP.ProbDel =
		       malloc(gpars.R*sizeof(*tmp2->newP.ProbDel)));
		assert(tmp2->newP.ProbNeut =
		       malloc(gpars.R*sizeof(*tmp2->newP.ProbNeut)));
	      }
	      tmp2->newP.GAMMA[j] = (*devents)->newP.GAMMA[j];
	      tmp2->newP.ProbPos[j] = (*devents)->newP.ProbPos[j];
	      tmp2->newP.ProbDel[j] = (*devents)->newP.ProbDel[j];
	      tmp2->newP.ProbNeut[j] = (*devents)->newP.ProbNeut[j];
	      break;
	    case 2:
	      if(tmp2->newP.ProbNegGamma == NULL){
		assert(tmp2->newP.ProbNegGamma = 
		       malloc(gpars.R*sizeof(*tmp2->newP.ProbNegGamma)));
		assert(tmp2->newP.ProbPosGamma = 
		       malloc(gpars.R*sizeof(*tmp2->newP.ProbPosGamma)));
		assert(tmp2->newP.alphaN = 
		       malloc(gpars.R*sizeof(*tmp2->newP.alphaN)));
		assert(tmp2->newP.alphaP = 
		       malloc(gpars.R*sizeof(*tmp2->newP.alphaP)));
		assert(tmp2->newP.lambdaN = 
		       malloc(gpars.R*sizeof(*tmp2->newP.lambdaN)));
		assert(tmp2->newP.lambdaP = 
		       malloc(gpars.R*sizeof(*tmp2->newP.lambdaP)));
	      }
	      tmp2->newP.ProbNegGamma[j] = (*devents)->newP.ProbNegGamma[j];
	      tmp2->newP.ProbPosGamma[j] = (*devents)->newP.ProbPosGamma[j];
	      tmp2->newP.alphaN[j] = (*devents)->newP.alphaN[j];
	      tmp2->newP.alphaP[j] = (*devents)->newP.alphaP[j];
	      tmp2->newP.lambdaN[j] = (*devents)->newP.lambdaN[j];
	      tmp2->newP.lambdaP[j] = (*devents)->newP.lambdaP[j];
	      break;
	    case 3:
	      if(tmp2->newP.normMean == NULL){
		assert(tmp2->newP.normMean =
		       malloc(gpars.R*sizeof(*tmp2->newP.normMean)));
		assert(tmp2->newP.normVar =
		       malloc(gpars.R*sizeof(*tmp2->newP.normVar)));
	      }
	      tmp2->newP.normMean[j] = (*devents)->newP.normMean[j];
	      tmp2->newP.normVar[j] = (*devents)->newP.normVar[j];
	      break;
	    case 4:
	      break;
	    default:
	      fprintf(errfile,"sfs_code error (%ld): bad selDistType = %d\n",
		      INITIALSEED, tmp2->newP.selDistType[j]);
	      abort();
	      break;
	    }
	  }
	}
	else if(tmp2->parIndex == 8){
	  tmp2->newP.KAPPA = (*devents)->newP.KAPPA;
	}
	else if(tmp2->parIndex == 9){
	  tmp2->newP.PSI = (*devents)->newP.PSI;
	}
	else if(tmp2->parIndex == 10){
	  assert(tmp2->newP.f0 = malloc(gpars.R*sizeof(*tmp2->newP.f0)));
	  if((*devents)->locus == -1){
	    for(j=0; j<gpars.R; j++)
	      tmp2->newP.f0[j] = (*devents)->newP.f0[j];
	  }
	  else
	    tmp2->newP.f0[(*devents)->locus] =
	      (*devents)->newP.f0[(*devents)->locus];
	}
	else if(tmp2->parIndex == 11){
	  tmp2->newP.pMaleMig = (*devents)->newP.pMaleMig;
	}
	else if(tmp2->parIndex == 12){
	  tmp2->newP.GenEffect = (*devents)->newP.GenEffect;
	}
	else if(tmp2->parIndex == 13){
	  tmp2->newP.INSRATE = (*devents)->newP.INSRATE;
	  tmp2->newP.DELRATE = (*devents)->newP.DELRATE;
	  tmp2->newP.INDELlength = (*devents)->newP.INDELlength;
	}
	else if(tmp2->parIndex == 14){
	  tmp2->newP.longINSRATE = (*devents)->newP.longINSRATE;
	  tmp2->newP.longDELRATE = (*devents)->newP.longDELRATE;
	  tmp2->newP.longINDELlength = (*devents)->newP.longINDELlength;
	}
	else if(tmp2->parIndex == 15){
	  tmp2->newP.INVRATE = (*devents)->newP.INVRATE;
	  tmp2->newP.INVlength = (*devents)->newP.INVlength;
	}
	else if(tmp2->parIndex == 16){
	  tmp2->newP.BGC = (*devents)->newP.BGC;
	  tmp2->newP.fGC = (*devents)->newP.fGC;
	  tmp2->newP.GCtract = (*devents)->newP.GCtract;
	}
	else if(tmp2->parIndex == 17){
	  tmp2->newP.pMaleRec = (*devents)->newP.pMaleRec;
	}
	else if(tmp2->parIndex == 18){
	  for(i=0; i<4; i++)
	    tmp2->newP.baseFreq[i] = (*devents)->newP.baseFreq[i];
	}
	else if(tmp2->parIndex == 19){ /* sampling time */
	  tmp2->nu = (*devents)->nu;
	  tmp2->freq = (*devents)->freq;
	  assert(tmp2->SS = malloc(gpars.NPOP*sizeof(int)));
	  for(i=0; i<gpars.NPOP; i++){
	    tmp2->SS[i] = (*devents)->SS[i];
	  }
	}
	else if(tmp2->parIndex == 20){ /* switch selection coefficient */
	  j=((*devents)->locus == -1 ? 0 : (*devents)->locus);
	   tmp2->freq = (*devents)->freq;
	   tmp2->nu = (*devents)->nu;
	   if(tmp2->newP.selDistType == NULL)
	    assert(tmp2->newP.selDistType = malloc(gpars.R*sizeof(int)));
	  for(;((*devents)->locus==-1&&j<gpars.R)||j==(*devents)->locus; j++){
	    tmp2->newP.selDistType[j] = (*devents)->newP.selDistType[j];
	    switch(tmp2->newP.selDistType[j]){
	    case 0:
	      break;
	    case 1:
	      if(tmp2->newP.GAMMA == NULL){
		assert(tmp2->newP.GAMMA =
		       malloc(gpars.R*sizeof(*tmp2->newP.GAMMA)));
		assert(tmp2->newP.ProbPos =
		       malloc(gpars.R*sizeof(*tmp2->newP.ProbPos)));
		assert(tmp2->newP.ProbDel =
		       malloc(gpars.R*sizeof(*tmp2->newP.ProbDel)));
		assert(tmp2->newP.ProbNeut =
		       malloc(gpars.R*sizeof(*tmp2->newP.ProbNeut)));
	      }
	      tmp2->newP.GAMMA[j] = (*devents)->newP.GAMMA[j];
	      tmp2->newP.ProbPos[j] = (*devents)->newP.ProbPos[j];
	      tmp2->newP.ProbDel[j] = (*devents)->newP.ProbDel[j];
	      tmp2->newP.ProbNeut[j] = (*devents)->newP.ProbNeut[j];
	      break;
	    case 2:
	      if(tmp2->newP.ProbNegGamma == NULL){
		assert(tmp2->newP.ProbNegGamma = 
		       malloc(gpars.R*sizeof(*tmp2->newP.ProbNegGamma)));
		assert(tmp2->newP.ProbPosGamma = 
		       malloc(gpars.R*sizeof(*tmp2->newP.ProbPosGamma)));
		assert(tmp2->newP.alphaN = 
		       malloc(gpars.R*sizeof(*tmp2->newP.alphaN)));
		assert(tmp2->newP.alphaP = 
		       malloc(gpars.R*sizeof(*tmp2->newP.alphaP)));
		assert(tmp2->newP.lambdaN = 
		       malloc(gpars.R*sizeof(*tmp2->newP.lambdaN)));
		assert(tmp2->newP.lambdaP = 
		       malloc(gpars.R*sizeof(*tmp2->newP.lambdaP)));
	      }
	      tmp2->newP.ProbNegGamma[j] = (*devents)->newP.ProbNegGamma[j];
	      tmp2->newP.ProbPosGamma[j] = (*devents)->newP.ProbPosGamma[j];
	      tmp2->newP.alphaN[j] = (*devents)->newP.alphaN[j];
	      tmp2->newP.alphaP[j] = (*devents)->newP.alphaP[j];
	      tmp2->newP.lambdaN[j] = (*devents)->newP.lambdaN[j];
	      tmp2->newP.lambdaP[j] = (*devents)->newP.lambdaP[j];
	      break;
	    case 3:
	      if(tmp2->newP.normMean == NULL){
		assert(tmp2->newP.normMean =
		       malloc(gpars.R*sizeof(*tmp2->newP.normMean)));
		assert(tmp2->newP.normVar =
		       malloc(gpars.R*sizeof(*tmp2->newP.normVar)));
	      }
	      tmp2->newP.normMean[j] = (*devents)->newP.normMean[j];
	      tmp2->newP.normVar[j] = (*devents)->newP.normVar[j];
	      break;
	    case 4:
	      break;
	    default:
	      fprintf(errfile,"sfs_code error (%ld): bad selDistType = %d\n",
		      INITIALSEED, tmp2->newP.selDistType[j]);
	      abort();
	      break;
	    }
	  }
	}
	else{
	  fprintf(errfile,"unfortunately, parIndex %d has not been implemented: 2\n",
		 tmp2->parIndex);
	  abort();
	}
      }
      
      tmp2->nextEvent = (*devents)->nextEvent;
      if((*devents)->newG.mig_mat != NULL){
	for(i=0; i<gpars.NPOP; i++)
	  free((*devents)->newG.mig_mat[i]);
	free((*devents)->newG.mig_mat);
	(*devents)->newG.mig_mat = NULL;
      }
      if((*devents)->newP.selDistType != NULL){
	if((*devents)->newP.GAMMA != NULL){
	  free((*devents)->newP.GAMMA);
	  (*devents)->newP.GAMMA = NULL;
	  free((*devents)->newP.ProbPos);
	  free((*devents)->newP.ProbDel);
	  free((*devents)->newP.ProbNeut);
	}
	else if((*devents)->newP.ProbNegGamma != NULL){
	  free((*devents)->newP.ProbNegGamma);
	  (*devents)->newP.ProbNegGamma = NULL;
	  free((*devents)->newP.ProbPosGamma);
	  (*devents)->newP.ProbPosGamma = NULL;
	  free((*devents)->newP.alphaP);
	  free((*devents)->newP.alphaN);
	  free((*devents)->newP.lambdaP);
	  free((*devents)->newP.lambdaN);
	}
	else if((*devents)->newP.normMean != NULL){
	  free((*devents)->newP.normMean);
	  (*devents)->newP.normMean = NULL;
	  free((*devents)->newP.normVar);
	}
	free((*devents)->newP.selDistType);
	(*devents)->newP.selDistType = NULL;
      }

      if((*devents)->ancPops != NULL){
	free((*devents)->ancPops);
	free((*devents)->maleFreqs);
	free((*devents)->femaleFreqs);
      }
      free(*devents);
      new->nextEvent = tmp2;
      (*devents) = new;
      if(parent != NULL) (*parent)->nextEvent = (*devents);
    }
    return;
  }
}

/* ------------------------------------------------------------------------- */

void checkEvolEventTimes(struct EvolEvents *list, double time, long PNanc)
{
  if(list == NULL)
    return;
  /*  if(list->tau - time < FLT_MIN)
      list->tau = time + 1.0/PNanc;*/
  if(list->nextEvent != NULL)
    checkEvolEventTimes(list->nextEvent, list->tau, PNanc);
  /* just to make sure different events occur in different generations */
}

/* ------------------------------------------------------------------------- */

void copyEvolEvents(struct EvolEvents **to, struct EvolEvents *from)
{
  if(from != NULL){
    addEvolEvent(*from, to, NULL);
  }
  else
    return;
}

/* ------------------------------------------------------------------------- */

void printEvolEvents(struct EvolEvents *tmp)
{
  if(tmp != NULL){
    printf("event type = %d\n",tmp->eventType);
    if(tmp->eventType == 6 || tmp->eventType == 7){
      printf("parIndex = %d\n", tmp->parIndex);
    }
    printf("\ttau = %f\n",tmp->tau);
    if(tmp->eventType == 6 && tmp->parIndex == 19){
      int i;
      printf("\tpopi = %d\n",tmp->popi);
      printf("\ttau_d = %f\n",tmp->freq);
      printf("\ttau_1 = %f\n",tmp->nu);
      printf("\tSS=");
      for(i=0; i<gpars.NPOP; i++){
	printf("%d:%ld; ", i, tmp->SS[i]);
      }
      printf("\n");
    }
    else{
      printf("\tpopi = %d\n",tmp->popi);
      printf("\tpopj = %d\n",tmp->popj);
      printf("\tnu = %f\n",tmp->nu);
      printf("\tsite = %ld\n",tmp->site);
      printf("\tfreq = %f\n",tmp->freq);
    }
    printEvolEvents(tmp->nextEvent);
  }
  else{
    printf("\n");
  }
}

/* ------------------------------------------------------------------------- */

void argcheck(int arg, int opt, int argc, char *argv[])
{
  if((arg >= argc ) || (argv[arg][0] == '-')){
    fprintf(errfile,"not enough arguments after %s (entry %d)\n", argv[opt],
	    arg) ;
    fprintf(errfile,"For usage type: sfs_code -h<return>\n");
    exit(0);
  }
}

/* ------------------------------------------------------------------------- */

void parseCommandSFSCODE(int argc, char *argv[], int it)
{
  int arg, ind, p1, p2, *popInit, toBeTracked=0;
  int pop, popSET, locSET;
  long i, j, k, loc;
  char tmpStr[100], args[100];
  struct EvolEvents tmpEvolEvent;
  tmpEvolEvent.locus = -1;
  tmpEvolEvent.site = -1;
  tmpEvolEvent.nAncPops = 0;
  tmpEvolEvent.ancPops = NULL;
  tmpEvolEvent.maleFreqs = NULL;
  tmpEvolEvent.femaleFreqs = NULL;
  tmpEvolEvent.SS = NULL;
  tmpEvolEvent.newP.selDistType = NULL;
  tmpEvolEvent.newP.GAMMA = NULL;
  tmpEvolEvent.newP.ProbPos = NULL;
  tmpEvolEvent.newP.ProbDel = NULL;
  tmpEvolEvent.newP.ProbNeut = NULL;
  tmpEvolEvent.newP.ProbNegGamma = NULL;
  tmpEvolEvent.newP.ProbPosGamma = NULL;
  tmpEvolEvent.newP.alphaN = NULL;
  tmpEvolEvent.newP.lambdaN = NULL;
  tmpEvolEvent.newP.alphaP = NULL;
  tmpEvolEvent.newP.lambdaP = NULL;
  tmpEvolEvent.newP.normMean = NULL;
  tmpEvolEvent.newP.normVar = NULL;
  tmpEvolEvent.newP.f0 = NULL;
  tmpEvolEvent.newG.mig_mat = NULL;
  tmpEvolEvent.nextEvent = NULL;

  popInit = malloc(gpars.NPOP*sizeof(int));
  for(i=0; i<gpars.NPOP; i++)
    popInit[i] = 0;

  arg = 3;
  while(arg < argc){
    if(argv[arg][0] == '-'){
#ifdef WINDOWS      
      strcpy_s(args, 100, &argv[arg][1]);
#else
      strcpy(args, &argv[arg][1]);
#endif
      if(strcmp(args,"-help") == 0 || strcmp(args,"h") == 0){
	helpMenu();
	exit(0);
      }
      else if(strcmp(args,"-noSeq") == 0 || strcmp(args,"A") == 0){
	gpars.PRINTSEQ = 0;
	arg++;
      }
      else if(strcmp(args,"-printGen") == 0){
	gpars.PRINTGEN = 1;
	arg++;
      }
      else if(strcmp(args,"-printLocus") == 0){
	argcheck(arg+1, arg, argc, argv); /* check for 2 arguments */
	if(atoi(argv[arg+1]) >= gpars.R){
	  fprintf(errfile,"Error specifying locus to print.  Note that the %ld loci in this simulation are numbered from 0,...,%ld\n",gpars.R, gpars.R-1);
	  exit(1);
	}
	gpars.PRINTLOC[atoi(argv[arg+1])] = 1;
	arg+=2;
      }
      else if(strcmp(args,"-outfile") == 0 || strcmp(args,"o") == 0){
	argcheck(arg+1, arg, argc, argv); /* check for 2 arguments */
	arg++;
	if(strcmp(argv[arg], "a") == 0){
	  argcheck(arg+1, arg-1, argc, argv); /* check for 2 arguments */
	  arg++;
#ifdef WINDOWS
	  strcpy_s(tmpStr, 100, argv[arg]); /* filename */
#else
	  strcpy(tmpStr, argv[arg]); /* filename */
#endif
	  if(outfile == stdout){
#ifdef WINDOWS
	    fopen_s(&outfile, tmpStr, "a"); /* w/a */
#else
	    if((outfile = fopen(tmpStr,"a"))==NULL){ /* w/a */
	      fprintf(errfile,"cannot open file %s\n",tmpStr);
	      abort();
	    }
#endif
	  }
	}
	else{
#ifdef WINDOWS
	  strcpy_s(tmpStr, 100, argv[arg]); /* filename */
#else
	  strcpy(tmpStr, argv[arg]); /* filename */
#endif
	  if(outfile == stdout)
#ifdef WINDOWS
	    fopen_s(&outfile, tmpStr, "w"); /* w/a */
#else
	  if((outfile = fopen(tmpStr,"w"))==NULL){ /* w/a */
	    fprintf(errfile,"cannot open file %s\n",tmpStr);
	    abort();
	  }
#endif
	}
	arg++;
      }
      else if(strcmp(args,"-errfile") == 0 || strcmp(args,"e") == 0){
	argcheck(arg+1, arg, argc, argv); /* check for 2 arguments */
	arg++;
	if(strcmp(argv[arg], "a") == 0){
	  argcheck(arg+1, arg-1, argc, argv);
	  arg++;
#ifdef WINDOWS
	  strcpy_s(tmpStr, 100, argv[arg]); /* filename */
#else
	  strcpy(tmpStr, argv[arg]); /* filename */
#endif
	  if(errfile == stderr)
#ifdef WINDOWS
	    fopen_s(&errfile,tmpStr,"a");
#else
	  if((errfile = fopen(tmpStr,"a"))==NULL){ /* w/a */
	    fprintf(errfile,"cannot open file %s\n",tmpStr);
	    abort();
	  }
#endif
	}
	else{
#ifdef WINDOWS
	  strcpy_s(tmpStr, 100, argv[arg]);
#else
	  strcpy(tmpStr, argv[arg]);
#endif
	  if(errfile == stderr){
#ifdef WINDOWS
	    fopen_s(&errfile,tmpStr,"w");
#else
	    if((errfile = fopen(tmpStr,"w"))==NULL){ /* w/a */
	      fprintf(errfile,"cannot open file %s\n",tmpStr);
	      abort();
	    }
#endif
	  }
	}
	arg++;
      }
      else if(strcmp(args,"-popFreq") == 0 || strcmp(args, "F") == 0){
#ifdef WINDOWS
	fprintf(errfile,"option --popFreq (-F) not implemented on cluster, \
sorry!!\n");
	abort();
#else
	arg++;
	argcheck(arg, arg-1, argc, argv);
	/* get output file name */
	if(strcmp(argv[arg], "a") == 0){
	  arg++;
	  argcheck(arg, arg-2, argc, argv);
	  if(freqFile == NULL){
	    if((freqFile = fopen(argv[arg],"a"))==NULL){
	      fprintf(errfile,"cannot open file %s\n",argv[arg]);
	      abort();
	    }
	  }
	}
	else{
	  if(freqFile == NULL){
	    if((freqFile = fopen(argv[arg],"w"))==NULL){
	      fprintf(errfile,"cannot open file %s\n",argv[arg]);
	      abort();
	    }
	  }
	}
	arg++;
#endif
      }
      else if(strcmp(args,"-ReportBurnFixed") == 0 || strcmp(args,"R") == 0){
	arg++;
	gpars.KEEPFIXED = 1;
      }
      else if(strcmp(args,"-additive") == 0 || strcmp(args,"Z") == 0){
	gpars.ADDITIVE = 1;
	arg++;
      }
      else if(strcmp(args,"-selDistType") == 0 || strcmp(args,"W") == 0){
	int ODD = -1;
	argcheck(arg+1, arg, argc, argv);
	arg++;
	pop = 0;
	popSET = 0;
	locSET = 0;
	if(strcmp(argv[arg], "P") == 0){
	  pop = atoi(argv[arg+1]);
	  popSET = 1;
	  arg += 2;
	}
	loc = 0;
	if(strcmp(argv[arg], "L") == 0){
	  if(strcmp(argv[arg+1], "O") == 0){
	    ODD = 1;
	    loc = 1;
	  }
	  else if(strcmp(argv[arg+1], "E") == 0)
	    ODD = 0;
	  else{
	    loc = atol(argv[arg+1]);
	    locSET = 1;
	  }
	  arg += 2;
	}
	ind = atoi(argv[arg]);
	if(ind < 0 || ind > 4){
	  fprintf(errfile,"sfs_code error:  selDistType must be 0,1,2,3, or 4");
	  fprintf(errfile,"\n");
	  abort();
	}
	ppars[pop].selDistType[loc] = ind;
	if(!locSET || ODD >= 0){
	  for(i=loc+1; i<gpars.R; i++){
	    if(ODD == -1 || i%2 == ODD)
	      ppars[pop].selDistType[i] = ppars[pop].selDistType[loc];
	  }
	}
	if(ind == 0)  arg++;  /* neutrality */
	else if(ind == 1){    /* 3-point mass */
	  double val = atof(argv[arg+1]);
	  ppars[pop].neutpop = 0;
	  arg++;
	  if(val < 0)  val *= -1.0;
	  ppars[pop].GAMMA[loc] = val;
	  argcheck(arg+1, arg-3, argc, argv);
	  arg++;
	  ppars[pop].ProbPos[loc] = atof(argv[arg]);
	  argcheck(arg+1, arg-4, argc, argv);
	  arg++;
	  ppars[pop].ProbDel[loc] = atof(argv[arg]);
	  ppars[pop].ProbNeut[loc] =
	    1-ppars[pop].ProbPos[loc]-ppars[pop].ProbDel[loc];
	  if(ppars[pop].ProbPos[loc] < 0 || ppars[pop].ProbPos[loc] > 1 ||
	     ppars[pop].ProbDel[loc] < 0 || ppars[pop].ProbDel[loc] > 1 ||
	     ppars[pop].ProbPos[loc] + ppars[pop].ProbDel[loc] > 1){
	    fprintf(errfile,"sfs_code error:  For option --selDistType <pop> \
<GAMMA> <p_pos> <p_neg>, p_pos and p_neg in (0,1) with p_pos + p_neg <= 1.\n");
	    abort();
	  }
	  if(!locSET){
	    for(i = 1; i<gpars.R; i++){
	      ppars[pop].GAMMA[i] = ppars[pop].GAMMA[0];
	      ppars[pop].ProbPos[i] = ppars[pop].ProbPos[0];
	      ppars[pop].ProbDel[i] = ppars[pop].ProbDel[0];
	      ppars[pop].ProbNeut[i] = ppars[pop].ProbNeut[0];
	    }
	  }
	  arg++;
	}
	else if(ind == 2){ /* mixture of Gamma distributions */
	  ppars[pop].neutpop = 0;
	  arg++;
	  ppars[pop].ProbPosGamma[loc] = atof(argv[arg]);
	  if(ppars[pop].ProbPosGamma[loc] < 0){
	    ppars[pop].DoubleNegGamma = 1;
	    ppars[pop].ProbPosGamma[loc] = -ppars[pop].ProbPosGamma[loc];
	  }
	  ppars[pop].ProbNegGamma[loc] = 1.0-ppars[pop].ProbPosGamma[loc];
	  argcheck(arg+1, arg-3, argc, argv);
	  arg++;
	  ppars[pop].alphaP[loc] = atof(argv[arg]);
	  argcheck(arg+1, arg-4, argc, argv);
	  arg++;
	  ppars[pop].lambdaP[loc] = atof(argv[arg]);
	  argcheck(arg+1, arg-5, argc, argv);
	  arg++;
	  ppars[pop].alphaN[loc] = atof(argv[arg]);
	  argcheck(arg+1, arg-6, argc, argv);
	  arg++;
	  ppars[pop].lambdaN[loc] = atof(argv[arg]);
	  arg++;
	  if(arg < argc && (isdigit(argv[arg][0]) || argv[arg][0] == '.')){
	    ppars[pop].ProbNegGamma[loc] = atof(argv[arg]);
	    if(ppars[pop].ProbNegGamma[loc]+ppars[pop].ProbPosGamma[loc] < 0 ||
	       ppars[pop].ProbNegGamma[loc]+ppars[pop].ProbPosGamma[loc] > 1){
	      fprintf(errfile, "Error, p_pos + p_neg must be in [0,1]; read %f \
%f at locus %ld\n", ppars[pop].ProbPosGamma[loc], ppars[pop].ProbNegGamma[loc], 
		      loc);
	      abort();
	    }
	    arg++;
	  }
	  if(!locSET){
	    for(i = 1; i<gpars.R; i++){
	      ppars[pop].ProbNegGamma[i] = ppars[pop].ProbNegGamma[0];
	      ppars[pop].ProbPosGamma[i] = ppars[pop].ProbPosGamma[0];
	      ppars[pop].alphaP[i] = ppars[pop].alphaP[0];
	      ppars[pop].lambdaP[i] = ppars[pop].lambdaP[0];
	      ppars[pop].alphaN[i] = ppars[pop].alphaN[0];
	      ppars[pop].lambdaN[i] = ppars[pop].lambdaN[0];
	    }
	  }
	}
	else if(ind == 3){
	  ppars[pop].neutpop = 0;
	  arg++;
	  ppars[pop].normMean[loc] = atof(argv[arg]);
	  argcheck(arg+1, arg-3, argc, argv);
	  arg++;
	  ppars[pop].normVar[loc] = atof(argv[arg]);
	  arg++;
	  if(!locSET){
	    for(i = 1; i<gpars.R; i++){
	      ppars[pop].normMean[i] = ppars[pop].normMean[0];
	      ppars[pop].normVar[i] = ppars[pop].normVar[0];
	    }
	  }
	}
	else if(ind == 4){
	  ppars[pop].neutpop = 0;
	  arg++;
	}
	else{
	  fprintf(errfile,"sfs_code error:  --selDistType <pop> <type> must\
have <type>==0,1,2,3,4\n");
	  abort();
	}
	if(!popSET){
	  for(i=1; i<gpars.NPOP; i++){
	    ppars[i].selDistType[loc] = ppars[0].selDistType[loc];
	    if(!locSET){
	      for(j=1; j<gpars.R; j++)
		ppars[i].selDistType[j] = ppars[0].selDistType[0];
	    }
	    if(ind == 1){
	      ppars[i].neutpop = 0;
	      if(locSET){
		ppars[i].GAMMA[loc] = ppars[0].GAMMA[loc];
		ppars[i].ProbPos[loc] = ppars[0].ProbPos[loc];
		ppars[i].ProbDel[loc] = ppars[0].ProbDel[loc];
		ppars[i].ProbNeut[loc] = ppars[0].ProbNeut[loc];
	      }
	      else{
		for(j=0; j<gpars.R; j++){
		  ppars[i].GAMMA[j] = ppars[0].GAMMA[0];
		  ppars[i].ProbPos[j] = ppars[0].ProbPos[0];
		  ppars[i].ProbDel[j] = ppars[0].ProbDel[0];
		  ppars[i].ProbNeut[j] = ppars[0].ProbNeut[0];
		}
	      }
	    }
	    else if(ind == 2){
	      ppars[i].neutpop = 0;
	      if(locSET){
		ppars[i].ProbNegGamma[loc] = ppars[0].ProbNegGamma[loc];
		ppars[i].ProbPosGamma[loc] = ppars[0].ProbPosGamma[loc];
		ppars[i].alphaN[loc] = ppars[0].alphaN[loc];
		ppars[i].lambdaN[loc] = ppars[0].lambdaN[loc];
		ppars[i].alphaP[loc] = ppars[0].alphaP[loc];
		ppars[i].lambdaP[loc] = ppars[0].lambdaP[loc];
	      }
	      else{
		for(j=0; j<gpars.R; j++){
		  ppars[i].ProbNegGamma[j] = ppars[0].ProbNegGamma[loc];
		  ppars[i].ProbPosGamma[j] = ppars[0].ProbPosGamma[loc];
		  ppars[i].alphaN[j] = ppars[0].alphaN[loc];
		  ppars[i].lambdaN[j] = ppars[0].lambdaN[loc];
		  ppars[i].alphaP[j] = ppars[0].alphaP[loc];
		  ppars[i].lambdaP[j] = ppars[0].lambdaP[loc];
		}
	      }
	    }
	    else if(ind == 3){
	      ppars[i].neutpop = 0;
	      if(locSET){
		ppars[i].normMean[loc] = ppars[0].normMean[loc];
		ppars[i].normVar[loc] = ppars[0].normVar[loc];
	      }
	      else{
		for(j=0; j<gpars.R; j++){
		  ppars[i].normMean[j] = ppars[0].normMean[0];
		  ppars[i].normVar[j] = ppars[0].normVar[0];
		}
	      }
	    }
	    else if(ind == 4){
	      ppars[i].neutpop = 0;
	    }
	  }
	}
      }
      else if(strcmp(args,"TW") == 0){ /* make change selDistType */
	ind = arg; /* save it for use in argcheck() */
	argcheck(arg+1, ind, argc, argv);
	arg++;
	tmpEvolEvent.eventType = 6;
	tmpEvolEvent.parIndex = 7;
	tmpEvolEvent.tau = atof(argv[arg]);
	tmpEvolEvent.nu = -1; /* dummy variable for tracking option */
	argcheck(arg+1, ind, argc, argv);

	arg++;
	pop = 0;
	popSET = 0;
	locSET = 0;
	if(strcmp(argv[arg], "P") == 0){
	  pop = tmpEvolEvent.popi = atoi(argv[arg+1]);
	  popSET = 1;
	  arg += 2;
	}
	else{
	  tmpEvolEvent.popi = -1;
	}
	loc = 0;
	if(strcmp(argv[arg], "L") == 0){
	  loc = tmpEvolEvent.locus = atol(argv[arg+1]);
	  locSET = 1;
	  arg += 2;
	}
	else
	  tmpEvolEvent.locus = -1;
	if(strcmp(argv[arg], "F") == 0){
	  tmpEvolEvent.parIndex = 20;
	  tmpEvolEvent.freq = atof(argv[arg+1]);
	  if(tmpEvolEvent.popi == -1){
	    tmpEvolEvent.popi = 0;
	  }
	  arg += 2;
	  if(arg<argc && strcmp(argv[arg], "w") == 0){
	    gpars.stayNeut = 1;
	    arg++;
	  }
	  if(arg<argc && strcmp(argv[arg], "T") == 0){ /* track locus */
	    tmpEvolEvent.nu = 1; /* dummy to turn on tracking  */
	    if(toBeTracked != 0){
	      fprintf(errfile,"Can only use --trackTrajectory once.  This \
includes the track allele option in -TW\n");
	      abort();
	    }
	    toBeTracked = 1;
	    arg++;
	    if(arg<argc && strcmp(argv[arg],"R") == 0){
	      argcheck(arg+1, ind, argc, argv);
	      arg++;
	      gpars.trajMinFreq = atof(argv[arg]);
	      argcheck(arg+1, ind, argc, argv);
	      arg++;
	      gpars.trajMaxFreq = atof(argv[arg]);
	      arg++;
	      if(arg<argc && strcmp(argv[arg],"S") == 0){
		gpars.stopHitFreq = 1;
		arg++;
	      }
	    }
	    if(arg<argc && strcmp(argv[arg],"A") == 0){
	      gpars.autoRestart = 1;
	      arg++;
	      if(arg<argc && strcmp(argv[arg], "G") == 0){
		gpars.gensAfterFix = atol(argv[arg+1]);
		arg+=2;
	      }
	    }
	    if(arg<argc && strcmp(argv[arg],"M") == 0){
	      argcheck(arg+1, ind, argc, argv);
	      arg++;
	      if(INITIALSEED == 0)
		gpars.trajMaxReps = atol(argv[arg]);
	      arg++;
	    }
	    if(arg<argc && strcmp(argv[arg],"F") == 0){
	      argcheck(arg+1,ind,argc,argv);
	      arg++;
	      if(strcmp(argv[arg],"a") == 0){
		arg++;
		if(!(trajFile=fopen(argv[arg],"a"))){
		  fprintf(errfile,"cannot append to %s\n",argv[arg]);
		  abort();
		}
	      }
	      else{
		if(trajFile == NULL){
		  if(!(trajFile=fopen(argv[arg],"w"))){
		    fprintf(errfile,"cannot write to %s\n",argv[arg]);
		    abort();
		  }
		}
	      }
	      arg++;
	    }
	  }
	}
	
	if(tmpEvolEvent.newP.selDistType == NULL){
	  assert(tmpEvolEvent.newP.selDistType =
		 malloc(gpars.R*sizeof(*tmpEvolEvent.newP.selDistType)));
	}
	ind = tmpEvolEvent.newP.selDistType[loc] = atoi(argv[arg]);
	if(!locSET){
	  for(i=1; i<gpars.R; i++)
	    tmpEvolEvent.newP.selDistType[i] = tmpEvolEvent.newP.selDistType[0];
	}
	if(ind < 0 || ind > 4){
	  fprintf(errfile,"sfs_code error:  selDistType must be 0,1,2,3, or 4");
	  fprintf(errfile,"\n");
	  abort();
	}
	
	if(ind == 0)  arg++;  /* neutrality */
	else if(ind == 1){    /* 3-point mass */
	  double val = atof(argv[arg+1]);
	  if(tmpEvolEvent.newP.GAMMA == NULL){
	    assert(tmpEvolEvent.newP.GAMMA = 
		   malloc(gpars.R*sizeof(*tmpEvolEvent.newP.GAMMA)));
	    assert(tmpEvolEvent.newP.ProbPos = 
		   malloc(gpars.R*sizeof(*tmpEvolEvent.newP.ProbPos)));
	    assert(tmpEvolEvent.newP.ProbDel = 
		   malloc(gpars.R*sizeof(*tmpEvolEvent.newP.ProbDel)));
	    assert(tmpEvolEvent.newP.ProbNeut = 
		   malloc(gpars.R*sizeof(*tmpEvolEvent.newP.ProbNeut)));
	  }
	  arg++;
	  if(val < 0)  val *= -1.0;
	  tmpEvolEvent.newP.GAMMA[loc] = val;
	  argcheck(arg+1, arg-3, argc, argv);
	  arg++;
	  tmpEvolEvent.newP.ProbPos[loc] = atof(argv[arg]);
	  argcheck(arg+1, arg-4, argc, argv);
	  arg++;
	  tmpEvolEvent.newP.ProbDel[loc] = atof(argv[arg]);
	  tmpEvolEvent.newP.ProbNeut[loc] =
	    1-tmpEvolEvent.newP.ProbPos[loc]-tmpEvolEvent.newP.ProbDel[loc];
	  if(tmpEvolEvent.newP.ProbPos[loc] > 1 ||
	     tmpEvolEvent.newP.ProbDel[loc] > 1 ||
	     (tmpEvolEvent.newP.ProbPos[loc] + 
	      tmpEvolEvent.newP.ProbDel[loc]) > 1){
	    fprintf(errfile,"sfs_code error:  For option --selDistType <pop> \
<GAMMA> <p_pos> <p_neg>, p_pos and p_neg in (0,1) with p_pos + p_neg <= 1.\n");
	    abort();
	  }
	  if(!locSET){
	    for(i = 1; i<gpars.R; i++){
	      tmpEvolEvent.newP.GAMMA[i] = tmpEvolEvent.newP.GAMMA[0];
	      tmpEvolEvent.newP.ProbPos[i] = tmpEvolEvent.newP.ProbPos[0];
	      tmpEvolEvent.newP.ProbDel[i] = tmpEvolEvent.newP.ProbDel[0];
	      tmpEvolEvent.newP.ProbNeut[i] = tmpEvolEvent.newP.ProbNeut[0];
	    }
	  }
	  arg++;
	}
	else if(ind == 2){ /* mixture of Gamma distributions */
	  arg++;
	  if(tmpEvolEvent.newP.ProbNegGamma == NULL){
	    assert(tmpEvolEvent.newP.ProbNegGamma = 
		   malloc(gpars.R*sizeof(*tmpEvolEvent.newP.ProbNegGamma)));
	    assert(tmpEvolEvent.newP.ProbPosGamma = 
		   malloc(gpars.R*sizeof(*tmpEvolEvent.newP.ProbPosGamma)));
	    assert(tmpEvolEvent.newP.alphaP = 
		   malloc(gpars.R*sizeof(*tmpEvolEvent.newP.alphaP)));
	    assert(tmpEvolEvent.newP.alphaN = 
		   malloc(gpars.R*sizeof(*tmpEvolEvent.newP.alphaN)));
	    assert(tmpEvolEvent.newP.lambdaP = 
		   malloc(gpars.R*sizeof(*tmpEvolEvent.newP.lambdaP)));
	    assert(tmpEvolEvent.newP.lambdaN = 
		   malloc(gpars.R*sizeof(*tmpEvolEvent.newP.lambdaN)));
	  }

	  tmpEvolEvent.newP.ProbPosGamma[loc] = atof(argv[arg]);
	  if(tmpEvolEvent.newP.ProbPosGamma[loc] < 0){
	    ppars[pop].DoubleNegGamma = 1;
	    tmpEvolEvent.newP.ProbPosGamma[loc] =
	      -tmpEvolEvent.newP.ProbPosGamma[loc];
	  }
	  tmpEvolEvent.newP.ProbNegGamma[loc] = 
	    1.0-tmpEvolEvent.newP.ProbPosGamma[loc];
	  argcheck(arg+1, arg-3, argc, argv);
	  arg++;
	  tmpEvolEvent.newP.alphaP[loc] = atof(argv[arg]);
	  argcheck(arg+1, arg-4, argc, argv);
	  arg++;
	  tmpEvolEvent.newP.lambdaP[loc] = atof(argv[arg]);
	  argcheck(arg+1, arg-5, argc, argv);
	  arg++;
	  tmpEvolEvent.newP.alphaN[loc] = atof(argv[arg]);
	  argcheck(arg+1, arg-6, argc, argv);
	  arg++;
	  tmpEvolEvent.newP.lambdaN[loc] = atof(argv[arg]);
	  arg++;
	  if(arg<argc && (isdigit(argv[arg][0]) || argv[arg][0] == '.')){
	    tmpEvolEvent.newP.ProbNegGamma[loc] = atof(argv[arg]);
	    if(tmpEvolEvent.newP.ProbNegGamma[loc] +
	       tmpEvolEvent.newP.ProbPosGamma[loc] < 0 ||
	       tmpEvolEvent.newP.ProbNegGamma[loc] +
	       tmpEvolEvent.newP.ProbPosGamma[loc] > 1){
	      fprintf(errfile, "Error, p_pos + p_neg must be in [0,1]; read %f \
%f at locus %ld\n", tmpEvolEvent.newP.ProbPosGamma[loc], 
		      tmpEvolEvent.newP.ProbNegGamma[loc], loc);
	      abort();
	    }
	    arg++;
	  }
	  if(!locSET){
	    for(i=1; i<gpars.R; i++){
	      tmpEvolEvent.newP.ProbNegGamma[i] = 
		tmpEvolEvent.newP.ProbNegGamma[0];
	      tmpEvolEvent.newP.ProbPosGamma[i] = 
		tmpEvolEvent.newP.ProbPosGamma[0];
	      tmpEvolEvent.newP.alphaP[i] = tmpEvolEvent.newP.alphaP[0];
	      tmpEvolEvent.newP.alphaN[i] = tmpEvolEvent.newP.alphaN[0];
	      tmpEvolEvent.newP.lambdaP[i] = tmpEvolEvent.newP.lambdaP[0];
	      tmpEvolEvent.newP.lambdaN[i] = tmpEvolEvent.newP.lambdaN[0];
	    }
	  }
	}
	else if(ind == 3){
	  if(tmpEvolEvent.newP.normMean == NULL){
	    assert(tmpEvolEvent.newP.normMean =
		   malloc(gpars.R*sizeof(*tmpEvolEvent.newP.normMean)));
	    assert(tmpEvolEvent.newP.normVar =
		   malloc(gpars.R*sizeof(*tmpEvolEvent.newP.normVar)));
	  }
	  arg++;
	  tmpEvolEvent.newP.normMean[loc] = atof(argv[arg]);
	  argcheck(arg+1, arg-3, argc, argv);
	  arg++;
	  tmpEvolEvent.newP.normVar[loc] = atof(argv[arg]);
	  arg++;
	  if(!locSET){
	    for(i=1; i<gpars.R; i++){
	      tmpEvolEvent.newP.normMean[i] = tmpEvolEvent.newP.normMean[0];
	      tmpEvolEvent.newP.normVar[i] = tmpEvolEvent.newP.normVar[0];
	    }
	  }
	}
	else if(ind == 4)  arg++;
	else{
	  fprintf(errfile,"sfs_code error:  --selDistType <pop> <type> must\
have <type>==0,1,2,3,4\n");
	  abort();
	}
	if(tmpEvolEvent.tau > gpars.lastEvent){
	  gpars.lastEvent = tmpEvolEvent.tau;
	}
	addEvolEvent(tmpEvolEvent, &devents, NULL);

	if(tmpEvolEvent.newP.GAMMA != NULL){
	  free(tmpEvolEvent.newP.GAMMA);
	  tmpEvolEvent.newP.GAMMA = NULL;
	  free(tmpEvolEvent.newP.ProbPos);
	  free(tmpEvolEvent.newP.ProbDel);
	  free(tmpEvolEvent.newP.ProbNeut);
	}
	if(tmpEvolEvent.newP.ProbNegGamma != NULL){
	  free(tmpEvolEvent.newP.ProbNegGamma);
	  tmpEvolEvent.newP.ProbNegGamma = NULL;
	  free(tmpEvolEvent.newP.ProbPosGamma);
	  tmpEvolEvent.newP.ProbPosGamma = NULL;
	  free(tmpEvolEvent.newP.alphaP);
	  free(tmpEvolEvent.newP.alphaN);
	  free(tmpEvolEvent.newP.lambdaP);
	  free(tmpEvolEvent.newP.lambdaN);
	}
	if(tmpEvolEvent.newP.normMean != NULL){
	  free(tmpEvolEvent.newP.normMean);
	  tmpEvolEvent.newP.normMean = NULL;
	  free(tmpEvolEvent.newP.normVar);
	}
	if(tmpEvolEvent.newP.selDistType != NULL){
	  free(tmpEvolEvent.newP.selDistType);
	  tmpEvolEvent.newP.selDistType = NULL;
	}
      }
      else if(strcmp(args,"-neutPop") == 0 || strcmp(args,"w") == 0){
	argcheck(arg+1, arg, argc, argv);
	arg++;
	pop = atoi(argv[arg++]);
	ppars[pop].neutpop = 1;
	for(i=0; i<gpars.R; i++){
	  ppars[pop].selDistType[i] = 0;
	  ppars[pop].f0[i] = 1.0;
	}
      }
      else if(strcmp(args,"Tw") == 0){ /* make pop. neutral */
	argcheck(arg+1, arg, argc, argv);
	arg++;
	tmpEvolEvent.eventType = 6;
	tmpEvolEvent.parIndex = 7;
	tmpEvolEvent.tau = atof(argv[arg++]);
	argcheck(arg, arg-2, argc, argv);
 	tmpEvolEvent.popi = atoi(argv[arg++]);
	if(tmpEvolEvent.newP.selDistType == NULL){
	  assert(tmpEvolEvent.newP.selDistType = 
		 malloc(gpars.R*sizeof(*tmpEvolEvent.newP.selDistType)));
	}
	for(i=0; i<gpars.R; i++)
	  tmpEvolEvent.newP.selDistType[i] = 0;
	if(tmpEvolEvent.tau > gpars.lastEvent){
	  gpars.lastEvent = tmpEvolEvent.tau;
	}
	addEvolEvent(tmpEvolEvent, &devents, NULL);
	free(tmpEvolEvent.newP.selDistType);
	tmpEvolEvent.newP.selDistType = NULL;
      }
      else if(strcmp(args,"-constraint") == 0 || strcmp(args,"c") == 0){
	argcheck(arg+1, arg, argc, argv); /* constrained evolution */
	arg++;
	pop = 0;
	popSET = 0;
	locSET = 0;
	if(strcmp(argv[arg], "P") == 0){
	  pop = atoi(argv[arg+1]);
	  popSET = 1;
	  arg += 2;
	  if(pop >= gpars.NPOP){
	    fprintf(errfile,"sfs_code error: cannot set parameters for population %d \
(max = %u)\n",pop,gpars.NPOP-1);
	    abort();
	  }
	}
	loc = 0;
	if(strcmp(argv[arg], "L") == 0){
	  loc = atoi(argv[arg+1]);
	  locSET = 1;
	  arg += 2;
	  if(loc >= gpars.R){
	    fprintf(errfile,"sfs_code error: cannot set parameters for locus %ld \
(max = %ld)\n",loc,gpars.R-1);
	    abort();
	  }
 	}
	ppars[pop].f0[loc] = atof(argv[arg]);
	if(ppars[pop].f0[loc] < 1-FLT_MIN)
	  ppars[pop].neutpop = 0;
	arg++;
	if(!locSET){
	  for(i=1; i<gpars.R; i++)
	    ppars[pop].f0[i] = ppars[pop].f0[0];
	}
	if(!popSET){
	  for(i=1; i<gpars.NPOP; i++){
	    if(locSET){
	      ppars[i].f0[loc] = ppars[0].f0[loc];
	      if(ppars[i].f0[loc] < 1-FLT_MIN)
		ppars[i].neutpop = 0;
	    }
	    else{
	      for(j=0; j<gpars.R; j++){
		ppars[i].f0[j] = ppars[0].f0[0];
		if(ppars[i].f0[j] < 1-FLT_MIN)
		  ppars[i].neutpop = 0;
	      }
	    }
	  }
	}
      }
      else if(strcmp(args,"Tc") == 0){
	if(tmpEvolEvent.newP.f0 == NULL){
	  assert(tmpEvolEvent.newP.f0 =
		 malloc(gpars.R*sizeof(tmpEvolEvent.newP.f0)));
	}
	argcheck(arg+1, arg, argc, argv); /* constrained evolution */
	arg++;
	tmpEvolEvent.eventType = 6;
	tmpEvolEvent.parIndex = 10;
	tmpEvolEvent.tau = atof(argv[arg]);
	argcheck(arg+1, arg-1, argc, argv);
	arg++;
	pop = 0;
	popSET = 0;
	locSET = 0;
	if(strcmp(argv[arg], "P") == 0){
	  pop = tmpEvolEvent.popi = atoi(argv[arg+1]);
	  popSET = 1;
	  arg += 2;
	  if(pop >= gpars.NPOP){
	    fprintf(errfile,"sfs_code error: cannot set parameters for population %d \
(max = %u)\n",pop,gpars.NPOP-1);
	    abort();
	  }
	}
	else{
	  tmpEvolEvent.popi = -1;
	}
	loc = 0;
	if(strcmp(argv[arg], "L") == 0){
	  loc = tmpEvolEvent.locus = atol(argv[arg+1]);
	  locSET = 1;
	  arg += 2;
	  if(loc >= gpars.R){
	    fprintf(errfile,"sfs_code error: cannot set parameters for locus %ld \
(max = %ld)\n",loc,gpars.R-1);
	    abort();
	  }
	}
	else{
	  tmpEvolEvent.locus = -1;
 	}
	
	tmpEvolEvent.newP.f0[loc] = atof(argv[arg++]);
	if(!locSET){
	  for(i=1; i<gpars.R; i++){
	    tmpEvolEvent.newP.f0[i] = tmpEvolEvent.newP.f0[0];
	  }
	}
	if(tmpEvolEvent.tau > gpars.lastEvent){
	  gpars.lastEvent = tmpEvolEvent.tau;
	}
	addEvolEvent(tmpEvolEvent, &devents, NULL);
	free(tmpEvolEvent.newP.f0);
	tmpEvolEvent.newP.f0 = NULL;
      }
      else if(strcmp(args,"-fittest") == 0){
	arg++;
	gpars.FITTEST = 1;
      }
      else if(strcmp(args,"-BURN") == 0 || strcmp(args,"B") == 0){
	argcheck(arg+1, arg, argc, argv); 
	arg++;
	gpars.BURN = atof(argv[arg++]);
      }
      else if(strcmp(args,"-BURN2") == 0 || strcmp(args,"b") == 0){
	argcheck(arg+1, arg, argc, argv); 
	arg++;
	gpars.BURN2 = atof(argv[arg++]);
      }
      else if(strcmp(args,"-length") == 0 || strcmp(args,"L") == 0){
	if(gpars.SKIPSITES != NULL){
	  fprintf(errfile,"error, use --length option before --mutation\n");
	  abort();
	}
	if(gpars.trajLoc != -1){
	  fprintf(errfile,"error, use --length option before --trackTrajectory\n");
	  abort();
	}
	argcheck(arg+1, arg, argc, argv);
	arg++;
	gpars.R = atol(argv[arg++]);
	if(gpars.R > 1){
	  assert(gpars.L = realloc(gpars.L,gpars.R*sizeof(*gpars.L)));
	  assert(gpars.LINK = realloc(gpars.LINK,
				      (gpars.R-1)*sizeof(*gpars.LINK)));
	  assert(gpars.ANNOTATE =
		 realloc(gpars.ANNOTATE, gpars.R*sizeof(*gpars.ANNOTATE)));
	  assert(gpars.SEX = realloc(gpars.SEX, gpars.R*sizeof(*gpars.SEX)));

	  assert(mutAr = realloc(mutAr, gpars.R*sizeof(struct mutArray*)));
	  
	  for(i=0; i<gpars.NPOP; i++){
	    assert(ppars[i].GAMMA = 
		   realloc(ppars[i].GAMMA, gpars.R*sizeof(*ppars[i].GAMMA)));
	    assert(ppars[i].ProbPos = 
		   realloc(ppars[i].ProbPos,gpars.R*sizeof(*ppars[i].ProbPos)));
	    assert(ppars[i].ProbDel = 
		   realloc(ppars[i].ProbDel,gpars.R*sizeof(*ppars[i].ProbDel)));
	    assert(ppars[i].ProbNeut =
		   realloc(ppars[i].ProbNeut,
			   gpars.R*sizeof(*ppars[i].ProbNeut)));
	    assert(ppars[i].selDistType =
		   realloc(ppars[i].selDistType,
			   gpars.R*sizeof(*ppars[i].selDistType)));
	    assert(ppars[i].ProbNegGamma =
		   realloc(ppars[i].ProbNegGamma,
			   gpars.R*sizeof(*ppars[i].ProbNegGamma)));
	    assert(ppars[i].ProbPosGamma =
		   realloc(ppars[i].ProbPosGamma,
			   gpars.R*sizeof(*ppars[i].ProbPosGamma)));
	    assert(ppars[i].alphaN =
		   realloc(ppars[i].alphaN,
			   gpars.R*sizeof(*ppars[i].alphaN)));
	    assert(ppars[i].lambdaN =
		   realloc(ppars[i].lambdaN,
			   gpars.R*sizeof(*ppars[i].lambdaN)));
	    assert(ppars[i].alphaP =
		   realloc(ppars[i].alphaP,
			   gpars.R*sizeof(*ppars[i].alphaP)));
	    assert(ppars[i].lambdaP =
		   realloc(ppars[i].lambdaP,
			   gpars.R*sizeof(*ppars[i].lambdaP)));
	    assert(ppars[i].normMean =
		   realloc(ppars[i].normMean,
			   gpars.R*sizeof(*ppars[i].normMean)));
	    assert(ppars[i].normVar =
		   realloc(ppars[i].normVar,
			   gpars.R*sizeof(*ppars[i].normVar)));
	    assert(ppars[i].f0 =
		   realloc(ppars[i].f0,
			   gpars.R*sizeof(*ppars[i].f0)));
	    
	    for(j=1; j<gpars.R; j++){
	      ppars[i].selDistType[j] = ppars[i].selDistType[0];
	      ppars[i].GAMMA[j] = ppars[i].GAMMA[0];
	      ppars[i].ProbNeut[j] = ppars[i].ProbNeut[0];
	      ppars[i].ProbDel[j] = ppars[i].ProbDel[0];
	      ppars[i].ProbPos[j] = ppars[i].ProbPos[0];
	      ppars[i].ProbNegGamma[j] = ppars[i].ProbNegGamma[0];
	      ppars[i].ProbPosGamma[j] = ppars[i].ProbPosGamma[0];
	      ppars[i].alphaN[j] = ppars[i].alphaN[0];
	      ppars[i].lambdaN[j] = ppars[i].lambdaN[0];
	      ppars[i].alphaP[j] = ppars[i].alphaP[0];
	      ppars[i].lambdaP[j] = ppars[i].lambdaP[0];
	      ppars[i].normMean[j] = ppars[i].normMean[0];
	      ppars[i].normVar[j] = ppars[i].normVar[0];
	      ppars[i].f0[j] = ppars[i].f0[0];
	      if(i == 0){
		assert(mutAr[j] = malloc(sizeof(**mutAr)));
		/* create first mutation as default */
		mutAr[j]->numMuts = 1;
		mutAr[j]->mutIndex = 0;
		assert(mutAr[j]->muts = malloc(sizeof(struct history*)));
		mutAr[j]->muts[0] = popTrash();
		assert(mutAr[j]->muts[0]->event=malloc(sizeof(struct event)));
		mutAr[j]->muts[0]->event->site = 0;
		assert(mutAr[j]->muts[0]->event->genFix =
		       malloc(gpars.NPOP*sizeof(long)));
		assert(mutAr[j]->muts[0]->event->genDead =
		       malloc(gpars.NPOP*sizeof(long)));
		mutAr[j]->muts[0]->event->nSites = 0;
		mutAr[j]->muts[0]->event->nucs = NULL;
		assert(mutAr[j]->muts[0]->event->fixed = 
		       malloc(gpars.NPOP*sizeof(char)));
		mutAr[j]->muts[0]->event->free = '1'; /* free by default */
		mutAr[j]->muts[0]->event->index = 0;
		mutAr[j]->muts[0]->event->checkGen = -1;
		mutAr[j]->muts[0]->event->checkStep = -1;
		mutAr[j]->muts[0]->event->checkPop = -1;
		assert(mutAr[j]->muts[0]->event->nextHap =
		       malloc(gpars.NPOP*sizeof(long)));
		assert(mutAr[j]->muts[0]->event->numCarriers = 
		       malloc(gpars.NPOP*sizeof(long)));
		assert(mutAr[j]->muts[0]->event->maxHaps =
		       malloc(gpars.NPOP*sizeof(long)));
		assert(mutAr[j]->muts[0]->event->hapFreq=
		       malloc(gpars.NPOP*sizeof(long**)));
	      }
	      mutAr[j]->muts[0]->event->genFix[i] = 0;
	      mutAr[j]->muts[0]->event->genDead[i] = -LONG_MAX;
	      mutAr[j]->muts[0]->event->fixed[i] = '0'; /* free by default */
	      mutAr[j]->muts[0]->event->nextHap[i] = 0;
	      mutAr[j]->muts[0]->event->numCarriers[i] = 0;
	      mutAr[j]->muts[0]->event->maxHaps[i] = 1;
	      assert(mutAr[j]->muts[0]->event->hapFreq[i] =
		     malloc(sizeof(long*))); 
	      mutAr[j]->muts[0]->event->hapFreq[i][0] = NULL;
	    }
	  }
	}
	argcheck(arg, arg-2, argc, argv);
	gpars.L[0] = atol(argv[arg++]);
	gpars.LINK[0] = 0.0;
	if(arg >= argc || argv[arg][0] == '-')  ind = 0;
	else  ind = 1;
	for(i=1; i<gpars.R; i++){
	  if(ind == 0)
	    gpars.L[i] = gpars.L[0];
	  else if(ind < i)
	    gpars.L[i] = gpars.L[i%ind];
	  else
	    if(strcmp(argv[arg], "R") == 0){ /* start repeating */
	      gpars.L[i] = gpars.L[0];
	      arg++;
	    }
	    else{
	      if(strcmp(argv[arg], "-1") != 0)
		argcheck(arg, arg-i-2, argc, argv);
	      gpars.L[i] = atol(argv[arg++]);
	      ind++;
	    }
	  if(i<gpars.R-1)  gpars.LINK[i] = 0.0;
	  gpars.ANNOTATE[i] = 'C';
	  gpars.SEX[i] = '0';
	  if(gpars.L[i]*DBL_MIN > 1){
	    fprintf(errfile,"Due to random number generator, can only simulate \
loci with length up to %e, locus %ld is of length %ld\n",floor(1/FLT_MIN),
		    i,gpars.L[i]);
	    exit(1);
	  }
	}
	if(gpars.L[0] >= 1/DBL_MIN){
	  fprintf(errfile,"Due to random number generator, can only simulate \
loci with length up to %e, locus %d is of length %ld\n",floor(1/FLT_MIN),
		  0,gpars.L[0]);
	  fprintf(errfile,"Split sequence into multiple (shorter) loci.\n");
	  abort();
	}
      }
      else if(strcmp(args,"-linkage") == 0 || strcmp(args,"l") == 0){
	if(gpars.R == 1){
	  fprintf(errfile,"sfs_code error:  option --linkage can only be used \
if number of loci > 1.  Please use option -L before --linkage\n");
	  abort();
	}
	argcheck(arg+1, arg, argc, argv);
	arg++;
	if(strcmp(argv[arg],"F") == 0){ /* get linkage from file */
#ifdef WINDOWS
	  fprintf(errfile,"error cannot specify linkage file on web cluster\n");
	  abort();
#else
	  FILE *linkfile;
	  if(gpars.R == 1){
	    fprintf(errfile,"please specify loci using -L before linkage\n");
	    abort();
	  }
	  arg++;
	  if((linkfile = fopen(argv[arg], "r"))==NULL){
	    fprintf(errfile,"cannot open file %s\n",argv[arg]);
	    abort();
	  }
	  arg++;
	  gpars.LinkDistType = 'p';
	  for(i=0; i<gpars.R-1; i++){
	    assert(fscanf(linkfile,"%lf",&gpars.LINK[i]) == 1);
	  }
	  fclose(linkfile);
	  continue;
#endif
	}
	gpars.LinkDistType = argv[arg][0];
	if(gpars.LinkDistType != 'p' && gpars.LinkDistType != 'g'){
	  fprintf(errfile,"sfs_code error in --linkage option: must use either \
\'p\' or \'g\', not %c\n",gpars.LinkDistType);
	  abort();
	}
	argcheck(arg, arg-2, argc, argv);
	arg++;
	gpars.LINK[0] = atof(argv[arg++]);
	if(arg >= argc || (argv[arg][0] == '-' && strcmp(argv[arg], "-1") != 0))
	  ind = 0;
	else
	  ind = 1;
	for(i=1; i<gpars.R-1; i++){
	  if(ind == 0)
	    gpars.LINK[i] = gpars.LINK[0];
	  else if(ind < i)
	    gpars.LINK[i] = gpars.LINK[i%ind];
	  else{
	    if(strcmp(argv[arg], "R") == 0){ /* start repeating */
	      gpars.LINK[i] = gpars.LINK[0];
	      arg++;
	      continue;
	    }
	    if(strcmp(argv[arg], "-1") != 0)
	      argcheck(arg, arg-i-2, argc, argv);
	    gpars.LINK[i] = atof(argv[arg++]);
	    ind++;
	  }
	  if(gpars.LinkDistType == 'g' && gpars.recMap != NULL){
	    fprintf(errfile,"SFS_CODE error:  if using a recombination map with\
 multiple loci, you must use physical distances between loci.  Use --linkage (-\
l) p <distances...>.");
	    abort();
	  }
	}
	if(arg < argc && argv[arg][0] != '-'){
	  fprintf(errfile,"sfs_code error:  Too many arguments to option\n\
--linkage.  Either 1 or R-1=%ld arguments are required.",gpars.R-1);
	  abort();
	}
      }
      else if(strcmp(args,"-mutation") == 0){
	if(gpars.SKIPSITES == NULL){
	  assert(gpars.SKIPSITES = malloc(gpars.R*sizeof(int*)));
	  for(j=0; j<gpars.R; j++){
	    assert(gpars.SKIPSITES[j] = malloc(gpars.L[j]*sizeof(int)));
	    for(i=0; i<gpars.L[j]; i++){
	      gpars.SKIPSITES[j][i] = 0;
	    }
	  }
	}
	ind = arg; /* save it for use in argcheck() */
	tmpEvolEvent.tau = -1;
	tmpEvolEvent.popi = -1;
	tmpEvolEvent.locus = -1;
	tmpEvolEvent.site = -1;
	tmpEvolEvent.gamma = 0.0;
	argcheck(arg+1, ind, argc, argv);
	arg++;
	tmpEvolEvent.tau = atof(argv[arg]);
	arg++;
	if(arg<argc && strcmp(argv[arg],"P") == 0){
	  argcheck(arg+1, ind, argc, argv);
	  arg++;
	  tmpEvolEvent.popi = atoi(argv[arg]);
	  if(tmpEvolEvent.popi >= gpars.NPOP){
	    fprintf(errfile,"error in --mutation, population too large, read %d\n", tmpEvolEvent.popi);
	    abort();
	  }
	  arg++;
	}
	if(arg<argc && strcmp(argv[arg],"L") == 0){
	  argcheck(arg+1, ind, argc, argv);
	  arg++;
	  tmpEvolEvent.locus = atol(argv[arg]);
	  if(tmpEvolEvent.locus >= gpars.R){
	    fprintf(errfile,"error in --mutation, locus too large.  Specify number of loci (--length) before using this option\n");
	    abort();
	  }
	  arg++;
	}
	if(arg<argc && strcmp(argv[arg],"S") == 0){
	  argcheck(arg+1, ind, argc, argv);
	  arg++;
	  tmpEvolEvent.site = atol(argv[arg]);
	  if(tmpEvolEvent.site >=
	     gpars.L[(tmpEvolEvent.locus>0?tmpEvolEvent.locus:0)]){
	    fprintf(errfile,"error in --mutation, site too large.  Specify locus lengths (--length) before using this option\n");
	    abort();
	  }
	  arg++;
	}
	if(arg<argc && strcmp(argv[arg],"G") == 0){
	  arg++;
	  tmpEvolEvent.gamma = atof(argv[arg]);
	  arg++;
	}
	
	if(tmpEvolEvent.locus == -1){
	  tmpEvolEvent.locus = (long)(ran1(&gpars.seed)*gpars.R);
	}
	if(tmpEvolEvent.site == -1){
	  tmpEvolEvent.site =
	    (long)(ran1(&gpars.seed)*gpars.L[tmpEvolEvent.locus]);
	}
	gpars.SKIPSITES[tmpEvolEvent.locus][tmpEvolEvent.site] = 1;
	tmpEvolEvent.eventType = 9;
	if(tmpEvolEvent.tau > gpars.lastEvent){
	  gpars.lastEvent = tmpEvolEvent.tau;
	}
	addEvolEvent(tmpEvolEvent, &devents, NULL);
      }
      else if(strcmp(args,"-trackAncestry") == 0){
	gpars.TRACKANC = 1;
	argcheck(arg+1, arg, argc, argv);
	arg++;
	if(strcmp(argv[arg],"a")==0){
	  argcheck(arg+1, arg-1, argc, argv);
	  arg++;
	  if((ancFile=fopen(argv[arg],"a")) == 0){
	    fprintf(errfile,"cannot append to ancestry file: %s\n", argv[arg]);
	    abort();
	  }
	}
	else{
	  if((ancFile=fopen(argv[arg],"w")) == 0){
	    fprintf(errfile,"cannot write to ancestry file: %s\n", argv[arg]);
	    abort();
	  }
	}
	arg++;
      }
      else if(strcmp(args,"-trackTrajectory") == 0){
	if(toBeTracked != 0){
	  fprintf(errfile,"Can only use --trackTrajectory once.  This includes \
the track allele option in -TW\n");
	  abort();
	}
	toBeTracked = 1;
	ind = arg; /* save it for use in argcheck() */
	argcheck(arg+1, ind, argc, argv);
	arg++;
	tmpEvolEvent.tau = -1;
	tmpEvolEvent.popi = -1;
	tmpEvolEvent.locus = -1;
	tmpEvolEvent.site = -1;
	if(arg<argc && strcmp(argv[arg],"T") == 0){
	  argcheck(arg+1, ind, argc, argv);
	  arg++;
	  tmpEvolEvent.tau = atof(argv[arg]);
	  arg++;
	}
	if(arg<argc && strcmp(argv[arg],"P") == 0){
	  argcheck(arg+1, ind, argc, argv);
	  arg++;
	  tmpEvolEvent.popi = atoi(argv[arg]);
	  arg++;
	}
	if(arg<argc && strcmp(argv[arg],"L") == 0){
	  argcheck(arg+1, ind, argc, argv);
	  arg++;
	  tmpEvolEvent.locus = atol(argv[arg]);
	  if(tmpEvolEvent.locus >= gpars.R){
	    fprintf(errfile,"error in --trackTrajectory: invalid locus %ld; must be >=0 and <%ld\n", tmpEvolEvent.locus, gpars.R);
	    abort();
	  }
	  arg++;
	}
	if(arg<argc && strcmp(argv[arg],"S") == 0){
	  argcheck(arg+1, ind, argc, argv);
	  arg++;
	  tmpEvolEvent.site = atol(argv[arg]);
	  arg++;
	}
	if(arg<argc && strcmp(argv[arg],"R") == 0){
	  argcheck(arg+1, ind, argc, argv);
	  arg++;
	  gpars.trajMinFreq = atof(argv[arg]);
	  argcheck(arg+1, ind, argc, argv);
	  arg++;
	  gpars.trajMaxFreq = atof(argv[arg]);
	  arg++;
	  if(arg<argc && strcmp(argv[arg],"S") == 0){
	    gpars.stopHitFreq = 1;
	    arg++;
	  }
	}
	if(arg<argc && strcmp(argv[arg],"A") == 0){
	  gpars.autoRestart = 1;
	  arg++;
	  if(arg<argc && strcmp(argv[arg], "G") == 0){
	    gpars.gensAfterFix = atol(argv[arg+1]);
	    arg+=2;
	  }
	}
	if(arg<argc && strcmp(argv[arg],"M") == 0){
	  argcheck(arg+1, ind, argc, argv);
	  arg++;
	  if(INITIALSEED == 0)
	    gpars.trajMaxReps = atol(argv[arg]);
	  arg++;
	}
	if(arg<argc && strcmp(argv[arg],"F") == 0){
	  argcheck(arg+1,ind,argc,argv);
	  arg++;
	  if(strcmp(argv[arg],"a") == 0){
	    arg++;
	    if(!(trajFile=fopen(argv[arg],"a"))){
	      fprintf(errfile,"cannot append to %s\n",argv[arg]);
	      abort();
	    }
	  }
	  else{
	    if(trajFile == NULL){
	      if(!(trajFile=fopen(argv[arg],"w"))){
		fprintf(errfile,"cannot write to %s\n",argv[arg]);
		abort();
	      }
	    }
	  }
	  arg++;
	}
	if(tmpEvolEvent.tau < 0){
	  /* track from beginning */
	  gpars.TRACKTRAJ = 1;
	  gpars.trajPop = tmpEvolEvent.popi;
	  gpars.trajLoc = tmpEvolEvent.locus;
	  gpars.trajSite = tmpEvolEvent.site;
	}
	else{
	  tmpEvolEvent.eventType = 7;
	  tmpEvolEvent.parIndex = 1;
	  if(tmpEvolEvent.tau > gpars.lastEvent){
	    gpars.lastEvent = tmpEvolEvent.tau;
	  }
	  addEvolEvent(tmpEvolEvent, &devents, NULL);
	}
      }
      else if(strcmp(args,"-annotate") == 0 || strcmp(args,"a") == 0){
	argcheck(arg+1, arg, argc, argv);
	arg++;
	if(strcmp(argv[arg], "F") == 0){ /* read from file */
#ifdef WINDOWS
	  fprintf(errfile,"error cannot specify annotation file on web \
cluster\n");
	  abort();
#else
	  char c, *line;
	  FILE *annfile;
	  long maxLen = 1000;
	  arg++;
	  if((annfile=fopen(argv[arg++],"r"))==NULL){
	    fprintf(errfile,"cannot open file %s\n",argv[--arg]);
	    abort();
	  }
	  assert(line = malloc(maxLen*sizeof(*line)));
	  if(fscanf(annfile, "%ld", &gpars.R) != 1){
	    fprintf(errfile,"first line of annotation file must have the \
number of loci\n");
	    abort();
	  }
	  while((c=fgetc(annfile)) != EOF && (c == ';' || isspace(c)));
	  ungetc(c,annfile);
#ifdef VERBOSE_DEBUG
	  fprintf(errfile," R = %ld\n",gpars.R);
#endif
	  if(gpars.R > 1){
	    assert(gpars.L = realloc(gpars.L,gpars.R*sizeof(*gpars.L)));
	    assert(gpars.LINK = realloc(gpars.LINK,
					(gpars.R-1)*sizeof(*gpars.LINK)));
	    assert(gpars.ANNOTATE =
		   realloc(gpars.ANNOTATE, gpars.R*sizeof(*gpars.ANNOTATE)));
	    assert(gpars.SEX = realloc(gpars.SEX,gpars.R*sizeof(*gpars.SEX)));
	    assert(mutAr = realloc(mutAr, gpars.R*sizeof(struct mutArray*)));
	    
	    for(i=0; i<gpars.NPOP; i++){
	      assert(ppars[i].GAMMA = 
		     realloc(ppars[i].GAMMA,gpars.R*sizeof(*ppars[i].GAMMA)));
	      assert(ppars[i].ProbPos = 
		     realloc(ppars[i].ProbPos,
			     gpars.R*sizeof(*ppars[i].ProbPos)));
	      assert(ppars[i].ProbDel = 
		     realloc(ppars[i].ProbDel,
			     gpars.R*sizeof(*ppars[i].ProbDel)));
	      assert(ppars[i].ProbNeut =
		     realloc(ppars[i].ProbNeut,
			     gpars.R*sizeof(*ppars[i].ProbNeut)));
	      assert(ppars[i].selDistType =
		     realloc(ppars[i].selDistType,
			     gpars.R*sizeof(*ppars[i].selDistType)));
	      assert(ppars[i].ProbNegGamma =
		     realloc(ppars[i].ProbNegGamma,
			     gpars.R*sizeof(*ppars[i].ProbNegGamma)));
	      assert(ppars[i].ProbPosGamma =
		     realloc(ppars[i].ProbPosGamma,
			     gpars.R*sizeof(*ppars[i].ProbPosGamma)));
	      assert(ppars[i].alphaN =
		     realloc(ppars[i].alphaN,
			     gpars.R*sizeof(*ppars[i].alphaN)));
	      assert(ppars[i].lambdaN =
		     realloc(ppars[i].lambdaN,
			     gpars.R*sizeof(*ppars[i].lambdaN)));
	      assert(ppars[i].alphaP =
		     realloc(ppars[i].alphaP,
			     gpars.R*sizeof(*ppars[i].alphaP)));
	      assert(ppars[i].lambdaP =
		     realloc(ppars[i].lambdaP,
			     gpars.R*sizeof(*ppars[i].lambdaP)));
	      assert(ppars[i].normMean =
		     realloc(ppars[i].normMean,
			     gpars.R*sizeof(*ppars[i].normMean)));
	      assert(ppars[i].normVar =
		     realloc(ppars[i].normVar,
			     gpars.R*sizeof(*ppars[i].normVar)));
	      assert(ppars[i].f0 =
		     realloc(ppars[i].f0,
			     gpars.R*sizeof(*ppars[i].f0)));
	    
	      for(j=1; j<gpars.R; j++){
		ppars[i].selDistType[j] = ppars[i].selDistType[0];
		ppars[i].GAMMA[j] = ppars[i].GAMMA[0];
		ppars[i].ProbNeut[j] = ppars[i].ProbNeut[0];
		ppars[i].ProbDel[j] = ppars[i].ProbDel[0];
		ppars[i].ProbPos[j] = ppars[i].ProbPos[0];
		ppars[i].ProbNegGamma[j] = ppars[i].ProbNegGamma[0];
		ppars[i].ProbPosGamma[j] = ppars[i].ProbPosGamma[0];
		ppars[i].alphaN[j] = ppars[i].alphaN[0];
		ppars[i].lambdaN[j] = ppars[i].lambdaN[0];
		ppars[i].alphaP[j] = ppars[i].alphaP[0];
		ppars[i].lambdaP[j] = ppars[i].lambdaP[0];
		ppars[i].normMean[j] = ppars[i].normMean[0];
		ppars[i].normVar[j] = ppars[i].normVar[0];
		ppars[i].f0[j] = ppars[i].f0[0];
		if(i == 0){
		  /* create first mutation as default */
		  assert(mutAr[j] = malloc(sizeof(struct mutArray)));
		  mutAr[j]->numMuts = 1;
		  mutAr[j]->mutIndex = 0;
		  assert(mutAr[j]->muts = malloc(sizeof(struct history*)));
		  mutAr[j]->muts[0] = popTrash();
		  assert(mutAr[j]->muts[0]->event = 
			 malloc(sizeof(struct event)));
		  mutAr[j]->muts[0]->event->site = 0;
		  assert(mutAr[j]->muts[0]->event->genFix = 
			 malloc(gpars.NPOP*sizeof(long)));
		  assert(mutAr[j]->muts[0]->event->genDead = 
			 malloc(gpars.NPOP*sizeof(long)));
		  mutAr[j]->muts[0]->event->free = '1'; /* free by default */
		  mutAr[j]->muts[0]->event->index = 0;
		  mutAr[j]->muts[0]->event->checkGen = -1; 
		  mutAr[j]->muts[0]->event->checkStep = -1; 
		  mutAr[j]->muts[0]->event->checkPop = -1;
		  mutAr[j]->muts[0]->event->nSites = 0;
		  mutAr[j]->muts[0]->event->nucs = NULL;
		  assert(mutAr[j]->muts[0]->event->fixed = 
			 malloc(gpars.NPOP*sizeof(char)));
		  assert(mutAr[j]->muts[0]->event->nextHap =
			 malloc(gpars.NPOP*sizeof(long)));
		  assert(mutAr[j]->muts[0]->event->numCarriers =
			 malloc(gpars.NPOP*sizeof(long)));
		  assert(mutAr[j]->muts[0]->event->maxHaps =
			 malloc(gpars.NPOP*sizeof(long)));
		  assert(mutAr[j]->muts[0]->event->hapFreq =
			 malloc(gpars.NPOP*sizeof(long**)));
		  gpars.SEX[j] = '0';
		  if(j < gpars.R-1)
		    gpars.LINK[j] = 0.0;
		}
		mutAr[j]->muts[0]->event->genFix[i] = 0;
		mutAr[j]->muts[0]->event->genDead[i] = -LONG_MAX;
		mutAr[j]->muts[0]->event->fixed[i] = '0'; /*free by default*/
		mutAr[j]->muts[0]->event->nextHap[i] = 0;
		mutAr[j]->muts[0]->event->numCarriers[i] = 0;
		mutAr[j]->muts[0]->event->maxHaps[i] = 1;
		assert(mutAr[j]->muts[0]->event->hapFreq[i] =
		       malloc(sizeof(long*))); 
		mutAr[j]->muts[0]->event->hapFreq[i][0] = NULL;
	      }
	    }
	  }
	  
	  popn[0].conSeq = NULL;
	  for(i=0; i<gpars.R; i++){
	    j = 0;
	    while((c=fgetc(annfile))!=EOF && 
		  (c=='-' || isdigit(c) || c=='.' || isspace(c))){/*length*/
	      line[j] = c;
	      j++;
	    }
	    line[j] = '\0';
	    if(c==';'){
	      if(i==0 || i==gpars.R){
		fprintf(errfile,"error, cannot specify inter-locus length \
before first locus or after last locus\n");
		abort();
	      }
	      if(sscanf(line, "%lf", &gpars.LINK[i-1]) != 1){
		fprintf(errfile,"did not read inter-locus distance %ld (%s)\n",
			i-1, line);
		abort();
	      }
	      while((c=fgetc(annfile))!=EOF && isspace(c));
	      if(c!=EOF)
		ungetc(c, annfile);
	      i--;
	      continue;
	    }
	    if(sscanf(line, "%ld", &gpars.L[i]) != 1){
	      fprintf(errfile,"did not read length of locus %ld (%s)\n",i,line);
	      abort();
	    }
	    if(gpars.L[i] > maxLen)
	      maxLen = gpars.L[i];
	    
	    /* next get sequence */
	    while((c=fgetc(annfile)) != EOF && isspace(c)); /*skip whitespace*/
	    if(c != ','){ /* sequence is specified! */
	      ungetc(c, annfile);
	      if(popn[0].conSeq == NULL)
		assert(popn[0].conSeq = malloc(gpars.R*sizeof(char*)));
	      assert(popn[0].conSeq[i] = malloc((gpars.L[i]+1)*sizeof(char)));
	      j = 0;
	      while((c=fgetc(annfile)) != EOF && c != ','){
		if(isspace(c))  continue;
		popn[0].conSeq[i][j] = FromCGTA(c);
#ifdef VERBOSE_DEBUG
		fprintf(errfile,"%c",popn[0].conSeq[i][j]);
#endif
		j++;
	      }
	      if(j != gpars.L[i]){
		fprintf(errfile,"error in locus %ld; expecting sequence \
length %ld, read %ld basepairs\n",i, gpars.L[i], j);
		abort();
	      }
	      popn[0].conSeq[i][j] = '\0';
	    }

	    /* now get annotation */
	    while((c=fgetc(annfile)) != EOF && isspace(c)); /*skip whitespace*/
	    if(c != 'N' && c != 'C'){
	      fprintf(errfile, "annotation improperly specified in locus %ld\n",
		      i);
	      abort();
	    }
	    gpars.ANNOTATE[i] = c;
	    if(gpars.ANNOTATE[i] == 'C' && gpars.L[i]%3 != 0){
	      fprintf(errfile,"length of all coding loci must be multiples \
of 3, locus %ld has length %ld\n",i, gpars.L[i]);
	      abort();
	    }
	    
	    /* now get selDistType information */
	    while((c=fgetc(annfile)) != EOF && (c == ',' || isspace(c)));
	    ppars[0].selDistType[i] = c-'0';
	    if(c == '0' || c == '4'); /* no parameters */
	    else{ /* get all parameters */
	      j = 0;
	      while((c=fgetc(annfile)) != EOF){
		if(c != ',')
		  line[j++] = c;
		else
		  break;
	      }
	      line[j] = '\0';

	      if(ppars[0].selDistType[i] == 1){
		if(sscanf(line,"%lf %lf %lf",&ppars[0].GAMMA[i],
			  &ppars[0].ProbPos[i], &ppars[0].ProbDel[i]) != 3){
		  fprintf(errfile,"must include 3 parameters to selDistType 1 \
in locus %ld in annotation file\n",i);
		  abort();
		}
		ppars[0].ProbNeut[i]=1-ppars[0].ProbPos[i]-ppars[0].ProbDel[i];
	      }
	      else if(ppars[0].selDistType[i] == 2){
		if(sscanf(line,"%lf %lf %lf %lf %lf",&ppars[0].ProbPosGamma[i],
			  &ppars[0].alphaP[i], &ppars[0].lambdaP[i], 
			  &ppars[0].alphaN[i], &ppars[0].lambdaN[i]) == 5){
		  ppars[0].ProbNegGamma[i] = 1-ppars[0].ProbPosGamma[i];
		}
		else if(sscanf(line,"%lf %lf %lf %lf %lf %lf", 
			       &ppars[0].ProbPosGamma[i],
			       &ppars[0].alphaP[i], &ppars[0].lambdaP[i], 
			       &ppars[0].alphaN[i], &ppars[0].lambdaN[i],
			       &ppars[0].ProbNegGamma[i]) == 6){}
		else{
		  fprintf(errfile,"must include 5/6 parameters to selDistType 2\
 in locus %ld in annotation file\n",i);
		  abort();
		}
	      }
	      else if(ppars[0].selDistType[i] == 3){
		if(sscanf(line,"%lf %lf",&ppars[0].normMean[i], 
			  &ppars[0].normVar[i]) != 2){
		  fprintf(errfile,"must include 2 parameters to selDistType 3 \
in locus %ld in annotation file\n",i);
		  abort();
		}
	      }
	      else{
		fprintf(errfile,"unrecognized selDistType=%d in locus %ld\n",
			ppars[0].selDistType[i], i);
		abort();
	      }
	    }
	    if(ppars[0].selDistType[i] != 0)
	      for(j=0; j<gpars.NPOP; j++)
		ppars[j].neutpop = 0;
	    
	    /* now get constraint parameter */
	    while((c=fgetc(annfile)) != EOF && (c == ',' || isspace(c)));
	    ungetc(c, annfile);
	    j = 0;
	    while((c=fgetc(annfile)) != EOF && c != ';'){
	      line[j++] = c;
#ifdef VERBOSE_DEBUG
	      fprintf(errfile,"c = %c\n",c);
#endif
	    }
	    line[j] = '\0';
	    if(sscanf(line, "%f", &ppars[0].f0[i]) != 1){
	      fprintf(errfile,"did not read constraint parameter in locus \
%ld (%s)\n", i, line);
	      abort();
	    }
	    if(ppars[0].f0[i] < 1-FLT_MIN)
	      ppars[0].neutpop = 0;

	    if(c != ';'){
	      fprintf(errfile,"locus %ld did not end in a semi-colon in \
annotation file\n", i);
	      abort();
	    }
#ifdef VERBOSE_DEBUG
	    fprintf(errfile,"locus %ld: length=%ld; sequence=%s; ann=%c; \
selDistType=%d;  constraint=%f\n",i,gpars.L[i], popn[0].conSeq[i],
		   gpars.ANNOTATE[i], ppars[0].selDistType[i], ppars[0].f0[i]);
#endif
	  } /* end loop over loci */
	  fclose(annfile);
	  free(line);
#endif
	}
	else{
	  gpars.ANNOTATE[0] = argv[arg++][0];
	  if(gpars.ANNOTATE[0] != 'C' && gpars.ANNOTATE[0] != 'N'){
	    fprintf(errfile,"sfs_code error: annotations must either be \'C\' \
or \'N\'.  Read \'%c\' for locus %d\n",gpars.ANNOTATE[0], 0);
	    abort();
	  }
	  if(arg >= argc || argv[arg][0] == '-')
	    ind = 0;
	  else
	    ind = 1;
	  for(i=1; i<gpars.R; i++){
	    if(ind == 0)
	      gpars.ANNOTATE[i] = gpars.ANNOTATE[0];
	    else if(ind < i)
	      gpars.ANNOTATE[i] = gpars.ANNOTATE[i%ind];
	    else{
	      if(strcmp(argv[arg], "R") == 0){ /* start repeating */
		gpars.ANNOTATE[i] = gpars.ANNOTATE[0];
		arg++;
		continue;
	      }
	      gpars.ANNOTATE[i] = argv[arg++][0];
	      if(gpars.ANNOTATE[i] != 'C' && gpars.ANNOTATE[i] != 'N'){
		fprintf(errfile,"sfs_code error: annotations must either be \
\'C\' or \'N\'.  Read \'%c\' for locus %ld\n",gpars.ANNOTATE[i], i);
		abort();
	      }	    
	      ind++;
	    }
	  }
	  if(arg < argc && argv[arg][0] != '-'){
	    fprintf(errfile,"sfs_code error:  Too many arguments to option \
--annotate (-a).  Either 1 or R=%ld arguments are required.  Use this option \
after -L option.\n",gpars.R);
	    abort();
	  }
	}
      }
      else if(strcmp(args,"-sex") == 0 || strcmp(args,"x") == 0){
	argcheck(arg+1, arg, argc, argv);
	arg++;
	gpars.SEX[0] = argv[arg++][0];
	if(gpars.SEX[0] != '0' && gpars.SEX[0] != '1'){
	  fprintf(errfile,"sfs_code error: annotations must either be \'0\' \
or \'1\'.  Read \'%c\' for locus %d\n",gpars.SEX[0], 0);
	  abort();
	}
	if(arg >= argc || argv[arg][0] == '-')
	  ind = 0;
	else
	  ind = 1;
	for(i=1; i<gpars.R; i++){
	  if(ind == 0)
	    gpars.SEX[i] = gpars.SEX[0];
	  else if(ind < i)
	    gpars.SEX[i] = gpars.SEX[i%ind];
	  else{
	    if(strcmp(argv[arg], "R") == 0){ /* start repeating */
	      gpars.SEX[i] = gpars.SEX[0];
	      arg++;
	      continue;
	    }
	    gpars.SEX[i] = argv[arg++][0];
	    if(gpars.SEX[i] != '0' && gpars.SEX[i] != '1'){
	      fprintf(errfile,"sfs_code error: annotations must either be \
\'0\' or \'1\'.  Read \'%c\' for locus %ld\n",gpars.SEX[i], i);
	      abort();
	    }	    
	    ind++;
	  }
	}
	if(arg < argc && argv[arg][0] != '-'){
	  fprintf(errfile,"sfs_code error:  Too many arguments to option \
--sex (-x).  Either 1 or R=%ld arguments are required.  Use this option after \
-L option.\n",gpars.R);
	  abort();
	}
      }
      else if(strcmp(args,"-ploidy") == 0 || strcmp(args,"P") == 0){
	argcheck(arg+1, arg, argc, argv);
	arg++;
	gpars.P = atoi(argv[arg++]);
	if(gpars.P != 1 && gpars.P != 2 && gpars.P != 4){
	  fprintf(errfile,
		  "Unfortunately, only P=1,2,4 have been implemented\n");
	  abort();
	}
	if(gpars.P != 2 && devents != NULL){
	  fprintf(errfile,"sfs_code error:  P must be defined before\
evolutionary events so that the time parameter will be correct\n");
	  abort();
	}
      }
      else if(strcmp(args,"-tetraType") == 0 || strcmp(args,"p") == 0){
	argcheck(arg+1, arg, argc, argv);
	arg++;
	gpars.tetraType = atoi(argv[arg++]);
      }
      else if(strcmp(args,"-substMod") == 0 || strcmp(args,"M") == 0){
	argcheck(arg+1, arg, argc, argv);
	arg++;
	ind = atoi(argv[arg]);
	gpars.substMod = ind;
	if(ind == 0 || ind == 4 || ind == 5) arg++; /* no parameters */
	else if(ind == 1){
	  argcheck(arg+1, arg, argc, argv);
	  arg++;
	  for(i=0; i<gpars.NPOP; i++)  ppars[i].PSI = atof(argv[arg]);
	  arg++;
	}
	else if(ind == 2){
	  argcheck(arg+1, arg, argc, argv);
	  arg++;
	  for(i=0; i<gpars.NPOP; i++){
	    ppars[i].KAPPA = atof(argv[arg]);
	    for(j=0; j<4; j++){
	      for(k=0; k<4; k++){
		ppars[i].transProb[j][k] = 
		  (j==k ? 0 : (j==((k+2)%4) ? 
			       ppars[i].KAPPA*ppars[i].baseFreq[k] :
			       ppars[i].baseFreq[k]));
		if(k>0)
		  ppars[i].transProb[j][k] += ppars[i].transProb[j][k-1];
	      }
	      for(k=0; k<4; k++){
		ppars[i].transProb[j][k] /= ppars[i].transProb[j][3];
	      }
	    }
	  }
	  arg++;
	}
	else if(ind == 3){
	  argcheck(arg+1, arg, argc, argv);
	  arg++;
	  argcheck(arg+1, arg-1, argc, argv);
	  for(i=0; i<gpars.NPOP; i++){
	    ppars[i].KAPPA = atof(argv[arg]);
	    ppars[i].KAPPACpG = atof(argv[arg+1]);
	    ppars[i].PSI = atof(argv[arg+2]);
	    if(ppars[i].PSI < 0 || ppars[i].PSI > 1){
	      fprintf(errfile,"sfs_code error:  PSI must be between 0 and 1.  \
Read %f for population %d.\n",ppars[atoi(argv[arg])].PSI, atoi(argv[arg]));
	    }
	    for(j=0; j<4; j++){
	      for(k=0; k<4; k++){
		ppars[i].transProb[j][k] = 
		  (j==k ? 0 : (j==((k+2)%4) ? 
			       ppars[i].KAPPA*ppars[i].baseFreq[k] :
			       ppars[i].baseFreq[k]));
		if(k>0)
		  ppars[i].transProb[j][k] += ppars[i].transProb[j][k-1];
	      }
	      for(k=0; k<4; k++){
		ppars[i].transProb[j][k] /= ppars[i].transProb[j][3];
	      }
	    }
	  }
	  arg += 3;
	}
	else if(ind == 6){ /* GTR model */
	  argcheck(arg+1, arg, argc, argv);
	  arg++;
	  for(i=0; i<gpars.NPOP; i++){
	    for(j=0; j<6; j++){
	      argcheck(arg+j, arg-1, argc, argv);
	      ppars[i].GTR[j] = atof(argv[arg+j]);
	    }
	    for(j=0; j<4; j++){
	      for(k=0; k<4; k++){
		int t = j+k-(j==0||k==0 ? 1 : 0);
		ppars[i].transProb[j][k] = 
		  (j==k ? 0 : ppars[i].GTR[t]*ppars[i].baseFreq[k]);
		if(k>0)
		  ppars[i].transProb[j][k] += ppars[i].transProb[j][k-1];
	      }
	      for(k=0; k<4; k++){
		ppars[i].transProb[j][k] /= ppars[i].transProb[j][3];
	      }
	    }
	  }
	  arg += 6;
	}
      }
      else if(strcmp(args,"-INF_SITES") == 0 || strcmp(args,"I") == 0){
	gpars.INFSITES = 1;
	arg++;
      }
      else if(strcmp(args,"-seed") == 0 || strcmp(args,"s") == 0){
	if(INITIALSEED == 0){
	  argcheck(arg+1, arg, argc, argv);
	  arg++;
	  gpars.seed = atol(argv[arg++]);
	  if(gpars.seed > 0)
	    gpars.seed *= -1;
	}
	else{ /* do not reset seed after first iteration */
	  arg += 2;
	}
      }
      else if(strcmp(args,"-theta") == 0 || strcmp(args,"t") == 0){
	argcheck(arg+1, arg, argc, argv);
	arg++;
	if(strcmp(argv[arg], "P") == 0){
	  argcheck(arg+1, arg-1, argc, argv); /* population */
	  argcheck(arg+2, arg-1, argc, argv); /* value */
	  arg++;
	  ppars[atoi(argv[arg])].THETA = atof(argv[arg+1]);
	  arg += 2;
	}
	else{
	  for(i=0; i<gpars.NPOP; i++)
	    ppars[i].THETA = atof(argv[arg]);
	  arg++;
	}
      }
      else if(strcmp(args,"Tt") == 0){ /* change theta */
	argcheck(arg+1, arg, argc, argv);
	arg++;
	tmpEvolEvent.eventType = 6;
	tmpEvolEvent.parIndex = 3;
	tmpEvolEvent.tau = atof(argv[arg]);
	argcheck(arg+1, arg-1, argc, argv);
	arg++;
	if(strcmp(argv[arg], "P") == 0){
	  argcheck(arg+1, arg-2, argc, argv);
	  arg++;
	  p1 = tmpEvolEvent.popi = atoi(argv[arg]);
	  argcheck(arg+1, arg-3, argc, argv);
	  arg++;
	  if(p1 >= gpars.NPOP){
	    fprintf(errfile,"sfs_code error: cannot set parameters for population %d \
(max = %u)\n",p1,gpars.NPOP-1);
	    abort();
	  }
	}
	else
	  tmpEvolEvent.popi = -1;
	tmpEvolEvent.newP.THETA = atof(argv[arg++]);
	if(tmpEvolEvent.tau > gpars.lastEvent){
	  gpars.lastEvent = tmpEvolEvent.tau;
	}
	addEvolEvent(tmpEvolEvent, &devents, NULL);
      }
      else if(strcmp(args,"-rho") == 0 || strcmp(args,"r") == 0){
	argcheck(arg+1, arg, argc, argv);
	arg++;
	double trho = -1.0;
	if(strcmp(argv[arg], "P") == 0){
	  argcheck(arg+1, arg-1, argc, argv); /* population */
	  argcheck(arg+2, arg-1, argc, argv); /* value */
	  arg++;
	  ppars[atoi(argv[arg])].RHO = atof(argv[arg+1]);
	  arg += 2;
	  continue;
	}
	else if(strcmp(argv[arg], "F") == 0){ /* read rec. map file */
	  if(gpars.R > 1 && gpars.LinkDistType != 'p'){
	    fprintf(errfile,"SFS_CODE error:  if using a recombination map with\
 multiple loci, you must specify inter-locus distances in physical distance.  \
Use --linkage (-l) p <distances...>.\n");
	    abort();
	  }
#ifdef WINDOWS
	  fprintf(errfile, "error cannot specify recombination file on web \
cluster\n");
	  abort();
#else
	  long linenum=0;
	  FILE *mapfile;
	  char line[1000];
	  arg++;
	  if((mapfile = fopen(argv[arg++],"r"))==NULL){
	    fprintf(errfile,"cannot open file %s\n",argv[--arg]);
	    abort();
	  }
	  while(fgets(line, sizeof(line), mapfile) != NULL){
	    if(linenum == 0){
	      if(sscanf(line,"%ld\n", &gpars.mapPoints) != 1 &&
		 sscanf(line,"%ld,%lf;", &gpars.mapPoints,&trho) != 1){
		fprintf(errfile,"didn't read first line in mapfile\n");
		abort();
	      }
	      assert(gpars.recMap = malloc(gpars.mapPoints*sizeof(double)));
	      assert(gpars.recMapPos = malloc(gpars.mapPoints*sizeof(long)));
	    }
	    else{
	      if(linenum > gpars.mapPoints){
		fprintf(errfile,"too many lines in mapfile, expecting %ld\n",
			gpars.mapPoints);
		abort();
	      }
	      if(sscanf(line,"%ld %lf", &gpars.recMapPos[linenum-1],
			&gpars.recMap[linenum-1]) != 2){
		fprintf(errfile,"did not read mapfile line %ld correctl\n",
			linenum);
		abort();
	      }
	      if(linenum>1 && 
		 (gpars.recMapPos[linenum-1] <= gpars.recMapPos[linenum-2] ||
		  gpars.recMap[linenum-1] <= gpars.recMap[linenum-2])){
		fprintf(errfile,"recMap or positions not increasing!\n");
		fprintf(errfile,"recMapPos[%ld] = %ld;  recMapPos[%ld] = %ld\n",
			linenum-2, gpars.recMapPos[linenum-2], linenum-1,
			gpars.recMapPos[linenum-1]);
		fprintf(errfile,"recMap[%ld] = %e;  recMap[%ld] = %e\n",
			linenum-2, gpars.recMap[linenum-2], linenum-1,
			gpars.recMap[linenum-1]);
		abort();
	      }
	    }
	    linenum++;
	  }
	  if(linenum != gpars.mapPoints+1){
	    fprintf(errfile, "not enough lines in mapfile.\n");
	    fprintf(errfile, "expecting %ld, read %ld\n", gpars.mapPoints,
		    linenum-1);
	    abort();
	  }
	  if(fabs(1-gpars.recMap[gpars.mapPoints-1]) > DBL_MIN){
	    fprintf(errfile,"recombination map must be CDF (last entry = 1)\n");
	    fprintf(errfile,"read recMap[%ld] = %f\n",gpars.mapPoints-1,
		    gpars.recMap[gpars.mapPoints-1]);
	    abort();
	  }
	  fclose(mapfile);
#endif
	}
	if(arg >= argc || argv[arg][0] == '-'){
	  fprintf(errfile,"must include rho for option --rho (-r)\n");
	  abort();
	}
	for(i=0; i<gpars.NPOP; i++){
	  if(trho < 0.0)
	    ppars[i].RHO = atof(argv[arg]);
	  else
	    ppars[i].RHO = trho;
	}
	arg++;
      }
      else if(strcmp(args,"Tr") == 0){ /* change rho */
	argcheck(arg+1, arg, argc, argv);
	arg++;
	tmpEvolEvent.eventType = 6;
	tmpEvolEvent.parIndex = 4;
	tmpEvolEvent.tau = atof(argv[arg]);
	argcheck(arg+1, arg-1, argc, argv);
	arg++;
	if(strcmp(argv[arg], "P") == 0){
	  argcheck(arg+1, arg-2, argc, argv);
	  arg++;
	  p1 = tmpEvolEvent.popi = atoi(argv[arg]);
	  argcheck(arg+1, arg-3, argc, argv);
	  arg++;
	  if(p1 >= gpars.NPOP){
	    fprintf(errfile,"sfs_code error: cannot set parameters for population %d \
(max = %u)\n",p1,gpars.NPOP-1);
	    abort();
	  }
	}
	else
	  tmpEvolEvent.popi = -1;
	tmpEvolEvent.newP.RHO = atof(argv[arg++]);
	if(tmpEvolEvent.tau > gpars.lastEvent){
	  gpars.lastEvent = tmpEvolEvent.tau;
	}
	addEvolEvent(tmpEvolEvent, &devents, NULL);
      }
      else if(strcmp(args,"-pMaleRec") == 0 || strcmp(args,"Y") == 0){
	argcheck(arg+1, arg, argc, argv);
	arg++;
	argcheck(arg+1, arg-1, argc, argv); /* population/value */
	if(strcmp(argv[arg], "P") == 0){
	  argcheck(arg+2, arg-1, argc, argv); /* value */
	  arg++;
	  ppars[atoi(argv[arg])].pMaleRec = atof(argv[arg+1]);
	  arg += 2;
	}
	else{
	  for(i=0; i<gpars.NPOP; i++){
	    ppars[i].pMaleRec = atof(argv[arg]);
	  }
	  arg++;
	}
      }
      else if(strcmp(args,"TY") == 0){
	argcheck(arg+1, arg, argc, argv);
	arg++;
	tmpEvolEvent.eventType = 6;
	tmpEvolEvent.parIndex = 17;
	tmpEvolEvent.tau = atof(argv[arg]);
	argcheck(arg+1, arg-1, argc, argv);
	arg++;
	if(strcmp(argv[arg], "P") == 0){
	  argcheck(arg+1, arg-2, argc, argv);
	  arg++;
	  p1 = tmpEvolEvent.popi = atoi(argv[arg]);
	  argcheck(arg+1, arg-3, argc, argv);
	  arg++;
	  if(p1 >= gpars.NPOP){
	    fprintf(errfile,"sfs_code error: cannot set parameters for population %d \
(max = %u)\n",p1,gpars.NPOP-1);
	    abort();
	  }
	}
	else
	  tmpEvolEvent.popi = -1;
	tmpEvolEvent.newP.pMaleRec = atof(argv[arg++]);
	if(tmpEvolEvent.tau > gpars.lastEvent){
	  gpars.lastEvent = tmpEvolEvent.tau;
	}
	addEvolEvent(tmpEvolEvent, &devents, NULL);
      }
      else if(strcmp(args,"-geneConversion") == 0 || strcmp(args,"H") == 0){
	double bgc=-1.0;
	pop = -1;
	argcheck(arg+1, arg, argc, argv);
	arg++;
	if(strcmp(argv[arg], "P") == 0){
	  argcheck(arg+1, arg-1, argc, argv); /* population */
	  arg++;
	  pop = atof(argv[arg]);
	  arg++;
	}
	if(strcmp(argv[arg], "B") == 0){
	  argcheck(arg+1, arg-1, argc, argv); /* BGC */
	  arg++;
	  bgc = atof(argv[arg]);
	  arg++;
	}
	if(pop >= 0){
	  if(bgc > -0.5)
	    ppars[pop].BGC = bgc;
	  ppars[pop].fGC = atof(argv[arg]);
	  ppars[pop].GCtract = atof(argv[arg+1]);
	  arg += 2;
	}
	else{
	  for(i=0; i<gpars.NPOP; i++){
	    if(bgc > -0.5)
	      ppars[i].BGC = bgc;
	    ppars[i].fGC = atof(argv[arg]);
	    ppars[i].GCtract = atof(argv[arg+1]);
	  }
	  arg += 2;
	}
      }
      else if(strcmp(args,"TH") == 0){ /* change gene conversion rates */
	argcheck(arg+1, arg, argc, argv);
	arg++;
	tmpEvolEvent.eventType = 6;
	tmpEvolEvent.parIndex = 16;
	tmpEvolEvent.tau = atof(argv[arg]);
	argcheck(arg+1, arg-1, argc, argv);
	arg++;
	p1 = -1;
	if(strcmp(argv[arg], "P") == 0){
	  argcheck(arg+1, arg-2, argc, argv);
	  arg++;
	  p1 = tmpEvolEvent.popi = atoi(argv[arg]);
	  argcheck(arg+1, arg-3, argc, argv);
	  argcheck(arg+2, arg-3, argc, argv);
	  arg++;
	  if(p1 >= gpars.NPOP){
	    fprintf(errfile,"sfs_code error: cannot set parameters for population %d \
(max = %u)\n",p1,gpars.NPOP-1);
	    abort();
	  }
	}
	else
	  tmpEvolEvent.popi = -1;
	if(strcmp(argv[arg], "B") == 0){
	  argcheck(arg+1, arg-(p1==-1?2:4), argc, argv);
	  argcheck(arg+2, arg-(p1==-1?2:4), argc, argv);
	  argcheck(arg+3, arg-(p1==-1?2:4), argc, argv);
	  arg++;
	  tmpEvolEvent.newP.BGC = atof(argv[arg++]);
	}
	else{
	  argcheck(arg+1, arg-(p1==-1?2:4), argc, argv);
	  tmpEvolEvent.newP.BGC = 0.5;
	}
	
	tmpEvolEvent.newP.fGC = atof(argv[arg++]);
	tmpEvolEvent.newP.GCtract = atof(argv[arg++]);
	if(tmpEvolEvent.tau > gpars.lastEvent){
	  gpars.lastEvent = tmpEvolEvent.tau;
	}
	addEvolEvent(tmpEvolEvent, &devents, NULL);
      }
      else if(strcmp(args,"-indel") == 0 || strcmp(args,"u") == 0){
	argcheck(arg+1, arg, argc, argv);
	arg++;
	if(strcmp(argv[arg], "P") == 0){
	  argcheck(arg+1, arg-1, argc, argv); /* population */
	  argcheck(arg+2, arg-1, argc, argv); /* INSRATE */
	  argcheck(arg+3, arg-1, argc, argv); /* DELRATE */
	  argcheck(arg+4, arg-1, argc, argv); /* INDELlength */
	  arg++;
	  ppars[atoi(argv[arg])].INSRATE = atof(argv[arg+1]);
	  ppars[atoi(argv[arg])].DELRATE = atof(argv[arg+2]);
	  ppars[atoi(argv[arg])].INDELlength = atof(argv[arg+3]);
	  arg += 4;
	}
	else{
	  for(i=0; i<gpars.NPOP; i++){
	    ppars[i].INSRATE = atof(argv[arg]);
	    ppars[i].DELRATE = atof(argv[arg+1]);
	    ppars[i].INDELlength = atof(argv[arg+2]);
	  }
	  arg += 3;
	}
      }
      else if(strcmp(args,"Tu") == 0){ /* change indel parameters */
	argcheck(arg+1, arg, argc, argv);
	arg++;
	tmpEvolEvent.eventType = 6;
	tmpEvolEvent.parIndex = 13;
	tmpEvolEvent.tau = atof(argv[arg]);
	argcheck(arg+1, arg-1, argc, argv);
	arg++;
	if(strcmp(argv[arg], "P") == 0){
	  argcheck(arg+1, arg-2, argc, argv);
	  arg++;
	  p1 = tmpEvolEvent.popi = atoi(argv[arg]);
	  argcheck(arg+1, arg-3, argc, argv);
	  arg++;
	  if(p1 >= gpars.NPOP){
	    fprintf(errfile,"sfs_code error: cannot set parameters for population %d \
(max = %u)\n",p1,gpars.NPOP-1);
	    abort();
	  }
	}
	else
	  tmpEvolEvent.popi = -1;
	tmpEvolEvent.newP.INSRATE = atof(argv[arg++]);
	tmpEvolEvent.newP.DELRATE = atof(argv[arg++]);
	tmpEvolEvent.newP.INDELlength = atof(argv[arg++]);
	if(tmpEvolEvent.tau > gpars.lastEvent){
	  gpars.lastEvent = tmpEvolEvent.tau;
	}
	addEvolEvent(tmpEvolEvent, &devents, NULL);
      }
      else if(strcmp(args,"-largeIndel") == 0 || strcmp(args,"U") == 0){
	argcheck(arg+1, arg, argc, argv);
	arg++;
	if(strcmp(argv[arg], "P") == 0){
	  argcheck(arg+1, arg-1, argc, argv); /* population */
	  argcheck(arg+2, arg-1, argc, argv); /* longINSRATE */
	  argcheck(arg+3, arg-1, argc, argv); /* longDELRATE */
	  argcheck(arg+4, arg-1, argc, argv); /* longINDELlength */
	  arg++;
	  ppars[atoi(argv[arg])].longINSRATE = atof(argv[arg+1]);
	  ppars[atoi(argv[arg])].longDELRATE = atof(argv[arg+2]);
	  ppars[atoi(argv[arg])].longINDELlength = atof(argv[arg+3]);
	  arg += 4;
	}
	else{
	  for(i=0; i<gpars.NPOP; i++){
	    ppars[i].longINSRATE = atof(argv[arg]);
	    ppars[i].longDELRATE = atof(argv[arg+1]);
	    ppars[i].longINDELlength = atof(argv[arg+2]);
	  }
	  arg += 3;
	}
      }
      else if(strcmp(args,"TU") == 0){ /* change longIndel parameters */
	argcheck(arg+1, arg, argc, argv);
	arg++;
	tmpEvolEvent.eventType = 6;
	tmpEvolEvent.parIndex = 14;
	tmpEvolEvent.tau = atof(argv[arg]);
	argcheck(arg+1, arg-1, argc, argv);
	arg++;
	if(strcmp(argv[arg], "P") == 0){
	  argcheck(arg+1, arg-2, argc, argv);
	  arg++;
	  p1 = tmpEvolEvent.popi = atoi(argv[arg]);
	  argcheck(arg+1, arg-3, argc, argv);
	  arg++;
	  if(p1 >= gpars.NPOP){
	    fprintf(errfile,"sfs_code error: cannot set parameters for population %d \
(max = %u)\n",p1,gpars.NPOP-1);
	    abort();
	  }
	}
	else
	  tmpEvolEvent.popi = -1;
	tmpEvolEvent.newP.longINSRATE = atof(argv[arg++]);
	tmpEvolEvent.newP.longDELRATE = atof(argv[arg++]);
	tmpEvolEvent.newP.longINDELlength = atof(argv[arg++]);
	if(tmpEvolEvent.tau > gpars.lastEvent){
	  gpars.lastEvent = tmpEvolEvent.tau;
	}
	addEvolEvent(tmpEvolEvent, &devents, NULL);
      }
      else if(strcmp(args,"-inversions") == 0 || strcmp(args,"z") == 0){
	argcheck(arg+1, arg, argc, argv);
	arg++;
	if(strcmp(argv[arg], "P") == 0){
	  argcheck(arg+1, arg-1, argc, argv); /* population */
	  argcheck(arg+2, arg-1, argc, argv); /* INVRATE */
	  argcheck(arg+4, arg-1, argc, argv); /* INVlength */
	  arg++;
	  ppars[atoi(argv[arg])].INVRATE = atof(argv[arg+1]);
	  ppars[atoi(argv[arg])].INVlength = atof(argv[arg+2]);
	  arg += 3;
	}
	else{
	  for(i=0; i<gpars.NPOP; i++){
	    ppars[i].INVRATE = atof(argv[arg]);
	    ppars[i].INVlength = atof(argv[arg+1]);
	  }
	  arg += 2;
	}
      }
      else if(strcmp(args,"Tz") == 0){ /* change inversion parameters */
	argcheck(arg+1, arg, argc, argv);
	arg++;
	tmpEvolEvent.eventType = 6;
	tmpEvolEvent.parIndex = 15;
	tmpEvolEvent.tau = atof(argv[arg]);
	argcheck(arg+1, arg-1, argc, argv);
	arg++;
	if(strcmp(argv[arg], "P") == 0){
	  argcheck(arg+1, arg-2, argc, argv);
	  arg++;
	  p1 = tmpEvolEvent.popi = atoi(argv[arg]);
	  argcheck(arg+1, arg-3, argc, argv);
	  arg++;
	  if(p1 >= gpars.NPOP){
	    fprintf(errfile,"sfs_code error: cannot set parameters for population %d \
(max = %u)\n",p1,gpars.NPOP-1);
	    abort();
	  }
	}
	else
	  tmpEvolEvent.popi = -1;
	tmpEvolEvent.newP.INVRATE = atof(argv[arg++]);
	tmpEvolEvent.newP.INVlength = atof(argv[arg++]);
	if(tmpEvolEvent.tau > gpars.lastEvent){
	  gpars.lastEvent = tmpEvolEvent.tau;
	}
	addEvolEvent(tmpEvolEvent, &devents, NULL);
      }
      else if(strcmp(args,"-popSize") == 0 || strcmp(args,"N") == 0){
	argcheck(arg+1, arg, argc, argv);
	arg++;
	if(strcmp(argv[arg], "P") == 0){
	  argcheck(arg+1, arg-1, argc, argv); /* population */
	  argcheck(arg+2, arg-1, argc, argv); /* value */
	  arg++;
	  if(atoi(argv[arg]) == 0 && devents != NULL){
	    fprintf(errfile,"sfs_code error: The ancestral population size\
N must be defined before setting evolutionary events\n");
	    abort();
	  }
	  ind = atoi(argv[arg]);
	  if(atol(argv[arg+1]) >= LONG_MAX/gpars.P){
	    fprintf(errfile, "sfs_code error:  Maximum chromosome size is %d\
, due to memory requirements.  Please contact author if this is not \
sufficient.\n", LONG_MAX);
	    abort();
	  }
	  if(atol(argv[arg+1]) >= LONG_MAX/gpars.P){
	    fprintf(errfile, "sfs_code error:  Maximum chromosome size is %d\
, due to memory requirements.  Please contact author if this is not	\
sufficient.\n", LONG_MAX);
	    abort();
	  }
	  ppars[ind].N = atol(argv[arg+1]);
	  ppars[ind].Nt = ppars[ind].N + 0.0;
	  ppars[ind].MALES = (long)(ppars[ind].N*ppars[ind].pFEMALES+.5);
	  arg += 2;
	}
	else{
	  for(i=0; i<gpars.NPOP; i++){
	    if(atol(argv[arg]) >= LONG_MAX/gpars.P){
	      fprintf(errfile, "sfs_code error:  Maximum chromosome size is \
%d, due to memory requirements.  Please contact author if this is not \
sufficient.\n", LONG_MAX);
	      abort();
	    }
	    ppars[i].N = atol(argv[arg]);
	    ppars[i].Nt = ppars[i].N + 0.0;
	    ppars[i].MALES = (long)(ppars[i].N*ppars[i].pFEMALES+.5);
	  }
	  arg++;
	}
      }
      else if(strcmp(args,"TN") == 0){ /* set specific population size */
	argcheck(arg+1, arg, argc, argv);
	arg++;
	tmpEvolEvent.eventType = 6;
	tmpEvolEvent.parIndex = 0;
	tmpEvolEvent.tau = atof(argv[arg]);
	arg++;
	if(strcmp(argv[arg], "P") == 0){
	  arg++;
	  tmpEvolEvent.popi = atoi(argv[arg]);
	  arg++;
	  if(tmpEvolEvent.popi >= gpars.NPOP){
	    fprintf(errfile,"sfs_code error: cannot apply demographic event to \
population %d (max = %u)\n",tmpEvolEvent.popi,gpars.NPOP-1);
	    abort();
	  }
	}
	else{
	  tmpEvolEvent.popi = -1;
	}
	tmpEvolEvent.newP.Nt = atof(argv[arg]);
	if(tmpEvolEvent.newP.Nt >= LONG_MAX/gpars.P){
	  fprintf(errfile, "sfs_code error:  Maximum chromosome size is \
%d, due to memory requirements.  Please contact author if this is not \
sufficient.\n", LONG_MAX);
	  abort();
	}
	arg++;
	if(tmpEvolEvent.tau > gpars.lastEvent){
	  gpars.lastEvent = tmpEvolEvent.tau;
	}
	addEvolEvent(tmpEvolEvent, &devents, NULL);
      }
      else if(strcmp(args,"-sampSize") == 0 || strcmp(args, "n") == 0){
	argcheck(arg+1, arg, argc, argv);
	arg++;
	ppars[0].SS = atoi(argv[arg]);
	if(arg == argc-1 || argv[arg+1][0] == '-'){
	  for(i=0; i<gpars.NPOP; i++)
	    ppars[i].SS = ppars[0].SS;
	  arg++;
	}
	else{
	  for(i=1; i<gpars.NPOP; i++){
	    argcheck(arg+i, arg-1, argc, argv);
	    ppars[i].SS = atoi(argv[arg+i]);
	  }
	  arg += gpars.NPOP;
	}
      }
      else if(strcmp(args,"Tn") == 0){ /* sampling times */
	argcheck(arg+1, arg, argc, argv);
	arg++;
	tmpEvolEvent.eventType = 6;
	tmpEvolEvent.parIndex = 19;
	tmpEvolEvent.tau = atof(argv[arg++]);
	tmpEvolEvent.nu = -1;
	tmpEvolEvent.freq = -1;
	argcheck(arg, arg-2, argc, argv);
	tmpEvolEvent.popi = -1;
	if(strcmp(argv[arg], "P") == 0){
	  arg++;
	  tmpEvolEvent.popi = atoi(argv[arg]);
	  arg++;
	  if(tmpEvolEvent.popi >= gpars.NPOP){
	    fprintf(errfile,"sfs_code error: cannot apply demographic event to \
population %d (max = %u)\n",tmpEvolEvent.popi,gpars.NPOP-1);
	    abort();
	  }
	}
	if(strcmp(argv[arg], "R") == 0){
	  arg++;
	  tmpEvolEvent.freq = atof(argv[arg]);
	  arg++;
	}
	if(strcmp(argv[arg], "S") == 0){
	  arg++;
	  tmpEvolEvent.nu = atof(argv[arg]);
	  arg++;
	}
	assert(tmpEvolEvent.SS = malloc(gpars.NPOP*sizeof(*tmpEvolEvent.SS)));
	if(tmpEvolEvent.popi != -1){
	  for(i=0; i<gpars.NPOP; i++)
	    tmpEvolEvent.SS[i] = 0;
	  tmpEvolEvent.SS[tmpEvolEvent.popi] = atoi(argv[arg]);
	  arg++;
	  if(arg != argc-1 && argv[arg+1][0] != '-'){
	    fprintf(errfile,"Error in -Tn.  If you specify a population, you can only include a single sample size (all other population sample sizes will be 0).\n");
	  }
	}
	else{
	  tmpEvolEvent.SS[0] = atoi(argv[arg]);
	  if(arg == argc-1 || argv[arg+1][0] == '-'){
	    for(i=1; i<gpars.NPOP; i++)
	      tmpEvolEvent.SS[i] = tmpEvolEvent.SS[0];
	    arg++;
	  }
	  else{
	    for(i=1; i<gpars.NPOP; i++){
	      argcheck(arg+i, arg-1, argc, argv);
	      tmpEvolEvent.SS[i] = atoi(argv[arg+i]);
	    }
	    arg += gpars.NPOP;
	  }
	}
	if(tmpEvolEvent.tau > gpars.lastEvent){
	  gpars.lastEvent = tmpEvolEvent.tau;
	}
	addEvolEvent(tmpEvolEvent, &devents, NULL);
	free(tmpEvolEvent.SS);
	tmpEvolEvent.SS = NULL;
	gpars.TIMECOURSE = 1;
      }
      else if(strcmp(args,"-admix") == 0 || strcmp(args,"TJ") == 0){
	argcheck(arg+1, arg, argc, argv);
	arg++;
	tmpEvolEvent.eventType = 8;
	tmpEvolEvent.tau = atof(argv[arg]);
	argcheck(arg+1, arg-1, argc, argv);
	arg++;
	tmpEvolEvent.popi = atoi(argv[arg]);
	if(tmpEvolEvent.popi >= gpars.NPOP){
	  fprintf(errfile,"sfs_code error:  population incorrectly defined in --admixture command.  Note that population labels start at 0!\n");
	  abort();
	}
	popInit[tmpEvolEvent.popi]++;
	arg++;
	tmpEvolEvent.newP.Nt = atof(argv[arg]);
	argcheck(arg+1, arg-3, argc, argv);
	arg++;
	tmpEvolEvent.nAncPops = atoi(argv[arg]);
	assert(tmpEvolEvent.ancPops =
	       malloc(tmpEvolEvent.nAncPops*sizeof(int)));
	assert(tmpEvolEvent.maleFreqs =
	       malloc(tmpEvolEvent.nAncPops*sizeof(float)));
	assert(tmpEvolEvent.femaleFreqs =
	       malloc(tmpEvolEvent.nAncPops*sizeof(float)));
	for(i=0; i<tmpEvolEvent.nAncPops; i++){
	  argcheck(arg+1, arg-4-i, argc, argv);
	  arg++;
	  tmpEvolEvent.ancPops[i] = atoi(argv[arg]);
	  if(tmpEvolEvent.ancPops[i] >= gpars.NPOP){
	    fprintf(errfile,"sfs_code error:  population incorrectly defined in --admixture command.  Note that population labels start at 0!\n");
	    abort();
	  }
	}
	argcheck(arg+1, arg-4-i, argc, argv);
	arg++;
	for(i=0; i<tmpEvolEvent.nAncPops; i++){
	  argcheck(arg, arg-4-tmpEvolEvent.nAncPops-i, argc, argv);
	  tmpEvolEvent.maleFreqs[i] = atof(argv[arg]);
	  tmpEvolEvent.femaleFreqs[i] = tmpEvolEvent.maleFreqs[i];
	  arg++;
	}
	if(arg < argc && strcmp(argv[arg], "F") == 0){
	  /* get female freqs separate from male freqs */
	  arg++;
	  for(i=0; i<tmpEvolEvent.nAncPops; i++){
	    argcheck(arg, arg-6-2*tmpEvolEvent.nAncPops-i, argc, argv);
	    tmpEvolEvent.femaleFreqs[i] = atof(argv[arg]);
	    arg++;
	  }
	}
	float SUM=0.0;
	for(i=0; i<tmpEvolEvent.nAncPops; i++){
	  SUM += tmpEvolEvent.maleFreqs[i];
	}
	if(fabs(1.0-SUM) > FLT_MIN){
	  fprintf(errfile,"male ancestral frequencies do not sum to 1! Check -TJ (--admixture) parameters\n");
	  fprintf(errfile,"read %d ancPops: \n", tmpEvolEvent.nAncPops);
	  for(i=0; i<tmpEvolEvent.nAncPops; i++){
	    fprintf(errfile,"ancPop[%ld] = %d; maleFreq=%f; femaleFreq=%f\n",
		    i, tmpEvolEvent.ancPops[i], tmpEvolEvent.maleFreqs[i],
		    tmpEvolEvent.femaleFreqs[i]);
	  }
	  abort();
	}
	SUM = 0.0;
	for(i=0; i<tmpEvolEvent.nAncPops; i++){
	  SUM += tmpEvolEvent.femaleFreqs[i];
	}
	if(fabs(1.0-SUM) > FLT_MIN){
	  fprintf(errfile,"female ancestral frequencies do not sum to 1! Check -TJ (--admix) parameters:\n");
	  for(i=0; i<tmpEvolEvent.nAncPops; i++){
	    fprintf(errfile,"f[%ld] = %f\n", i, tmpEvolEvent.femaleFreqs[i]);
	  }
	  abort();
	}
	if(tmpEvolEvent.tau > gpars.lastEvent){
	  gpars.lastEvent = tmpEvolEvent.tau;
	}
	addEvolEvent(tmpEvolEvent, &devents, NULL);
	free(tmpEvolEvent.ancPops);
	tmpEvolEvent.ancPops = NULL;
	free(tmpEvolEvent.maleFreqs);
	tmpEvolEvent.maleFreqs = NULL;
	free(tmpEvolEvent.femaleFreqs);
	tmpEvolEvent.femaleFreqs = NULL;
      }
      else if(strcmp(args,"-migMat") == 0 || strcmp(args,"m") == 0){
	if(gpars.NPOP == 1){
	  fprintf(errfile,"migration only valid for more than one pop!\n");
	  fprintf(errfile,"please specify <npop> > 1\n");
	  abort();
	}
	argcheck(arg+1, arg, argc, argv);
	arg++;
	/* 3 options, either A, P, or L */
	if(strcmp(argv[arg],"A") == 0){ /* specify a single value */
	  argcheck(arg+1, arg-1, argc, argv);
	  arg++;
	  if(!isdigit(argv[arg][0]) && argv[arg][0] != '.'){
	    fprintf(errfile, "error at entry %d; non-negative migration \
rate must be specified;  read %s\n",arg, argv[arg]);
	    abort();
	  }
	  for(i=0; i<gpars.NPOP; i++){
	    for(j=0; j<gpars.NPOP; j++){
	      if(i == j)  continue;
	      gpars.mig_mat[i][j] = atof(argv[arg])/(gpars.NPOP-1);
	    }
	  }
	  arg++;
	}
	else if(strcmp(argv[arg],"L") == 0){ /* specify entry to/from all pops*/
	  arg++;
	  p1=0;
	  for(i=0; i<gpars.NPOP; i++){
	    for(j=0; j<gpars.NPOP; j++){
	      if(i == j)  continue;
	      p1++;
	      argcheck(arg, arg-1-p1, argc, argv);
	      if(!isdigit(argv[arg][0]) && argv[arg][0] != '.'){
		fprintf(errfile, "error at entry %d  (M_[%ld, %ld]);  ",arg,i,j);
		fprintf(errfile,"non-negative migration rate must be\
specified;  read %s\n",argv[arg]);
		abort();
	      }
	      gpars.mig_mat[i][j] = atof(argv[arg++]);
	    }
	  }
	}
	else if(strcmp(argv[arg],"P") == 0){/*specify entry for specific comb.*/
	  arg++;
	  argcheck(arg, arg-2, argc, argv);   /* P1 */
	  argcheck(arg+1, arg-3, argc, argv); /* P2 */
	  argcheck(arg+2, arg-4, argc, argv); /* Mij */
	  if(!isdigit(argv[arg][0]) || !isdigit(argv[arg+1][0]) ||
	     (!isdigit(argv[arg+2][0]) && argv[arg+2][0] != '.')){
	    fprintf(errfile,"error:  for -m P, must specify two populations \
and a non-negative migration rate; read -m %s %s %s\n",argv[arg], argv[arg+1],
		    argv[arg+2]);
	    abort();
	  }
	  p1 = atoi(argv[arg++]);
	  p2 = atoi(argv[arg++]);
	  if(!isdigit(argv[arg][0]) && argv[arg][0] != '.'){
	    fprintf(errfile, "error at entry %d  (M_[%d, %d]);  ",arg,p1,p2);
	    fprintf(errfile,"non-negative migration rate must be\
specified;  read %s\n",argv[arg]);
	    abort();
	  }
	  gpars.mig_mat[p1][p2] = atof(argv[arg++]);
	}
	else{
	  fprintf(errfile,"error at element %d; first argument to migration \
option must be \'A\', \'L\', or \'P\', read %s\n",arg,argv[arg]);
	  abort();
	}
      }
      else if(strcmp(args,"Tm") == 0){
	tmpEvolEvent.eventType = 7;
	tmpEvolEvent.parIndex = 0;
	argcheck(arg+1, arg, argc, argv);
	arg++;
	tmpEvolEvent.tau = atof(argv[arg++]);
	if(tmpEvolEvent.newG.mig_mat == NULL){
	  assert(tmpEvolEvent.newG.mig_mat =
		 malloc(gpars.NPOP*sizeof(double *)));
	  for(i=0; i<gpars.NPOP; i++)
	    assert(tmpEvolEvent.newG.mig_mat[i] =
		   malloc(gpars.NPOP*sizeof(double)));
	}
	if(strcmp(argv[arg],"A") == 0){ /* specify a single value */
	  argcheck(arg+1, arg-1, argc, argv);
	  arg++;
	  tmpEvolEvent.popi = -1;
	  tmpEvolEvent.popj = -1;
	  if(!isdigit(argv[arg][0]) && argv[arg][0] != '.'){
	    fprintf(errfile, "error at entry %d; non-negative migration \
rate must be specified;  read %s\n",arg, argv[arg]);
	    abort();
	  }
	  for(i=0; i<gpars.NPOP; i++){
	    for(j=0; j<gpars.NPOP; j++){
	      if(i == j)  continue;
	      tmpEvolEvent.newG.mig_mat[i][j] = atof(argv[arg])/(gpars.NPOP-1);
	    }
	  }
	  arg++;
	}
	else if(strcmp(argv[arg],"L") == 0){ /* specify entry to/from all pops*/
	  arg++;
	  tmpEvolEvent.popi = -1;
	  tmpEvolEvent.popj = -1;
	  p1=0;
	  for(i=0; i<gpars.NPOP; i++){
	    for(j=0; j<gpars.NPOP; j++){
	      if(i == j)  continue;
	      p1++;
	      argcheck(arg, arg-1-p1, argc, argv);
	      if(!isdigit(argv[arg][0]) && argv[arg][0] != '.'){
		fprintf(errfile, "error at entry %d  (M_[%ld, %ld]); ",arg,i,j);
		fprintf(errfile,"non-negative migration rate must be\
specified;  read %s\n",argv[arg]);
		abort();
	      }
	      tmpEvolEvent.newG.mig_mat[i][j] = atof(argv[arg++]);
	    }
	  }
	}
	else if(strcmp(argv[arg],"P") == 0){/*specify entry for specific comb.*/
	  arg++;
	  argcheck(arg, arg-2, argc, argv);   /* P1 */
	  argcheck(arg+1, arg-3, argc, argv); /* P2 */
	  argcheck(arg+2, arg-4, argc, argv); /* Mij */
	  if(!isdigit(argv[arg][0]) || !isdigit(argv[arg+1][0]) ||
	     (!isdigit(argv[arg+2][0]) && argv[arg+2][0] != '.')){
	    fprintf(errfile,"error:  for -m P, must specify two populations \
and a non-negative migration rate; read -m %s %s %s\n",argv[arg], argv[arg+1],
		    argv[arg+2]);
	    abort();
	  }
	  p1 = atoi(argv[arg++]);
	  p2 = atoi(argv[arg++]);
	  if(!isdigit(argv[arg][0]) && argv[arg][0] != '.'){
	    fprintf(errfile, "error at entry %d  (M_[%d, %d]);  ",arg,p1,p2);
	    fprintf(errfile,"non-negative migration rate must be\
specified;  read %s\n",argv[arg]);
	    abort();
	  }
	  tmpEvolEvent.popi = p1;
	  tmpEvolEvent.popj = p2;
	  tmpEvolEvent.newG.mig_mat[p1][p2] = atof(argv[arg++]);
	}
	else{
	  fprintf(errfile,"error at element %d; first argument to migration \
option must be \'A\', \'L\', or \'P\', read %s\n",arg,argv[arg]);
	  abort();
	}
	if(tmpEvolEvent.tau > gpars.lastEvent){
	  gpars.lastEvent = tmpEvolEvent.tau;
	}
	addEvolEvent(tmpEvolEvent, &devents, NULL);
	for(i=0; i<gpars.NPOP; i++)
	  free(tmpEvolEvent.newG.mig_mat[i]);
	free(tmpEvolEvent.newG.mig_mat);
	tmpEvolEvent.newG.mig_mat = NULL;
      }
      else if(strcmp(args,"-pMaleMig") == 0 || strcmp(args,"y") == 0){
	argcheck(arg+1, arg, argc, argv);
	arg++;
	argcheck(arg+1, arg-1, argc, argv); /* population/value */
	if(strcmp(argv[arg], "P") == 0){
	  argcheck(arg+2, arg-1, argc, argv); /* value */
	  arg++;
	  ppars[atoi(argv[arg])].pMaleMig = atof(argv[arg+1]);
	  arg += 2;
	}
	else{
	  for(i=0; i<gpars.NPOP; i++){
	    ppars[i].pMaleMig = atof(argv[arg]);
	  }
	  arg++;
	}
      }
      else if(strcmp(args,"Ty") == 0){
	argcheck(arg+1, arg, argc, argv);
	arg++;
	tmpEvolEvent.eventType = 6;
	tmpEvolEvent.parIndex = 11;
	tmpEvolEvent.tau = atof(argv[arg]);
	argcheck(arg+1, arg-1, argc, argv);
	arg++;
	if(strcmp(argv[arg], "P") == 0){
	  argcheck(arg+1, arg-2, argc, argv);
	  arg++;
	  p1 = tmpEvolEvent.popi = atoi(argv[arg]);
	  argcheck(arg+1, arg-3, argc, argv);
	  arg++;
	  if(p1 >= gpars.NPOP){
	    fprintf(errfile,"sfs_code error: cannot set parameters for population %d \
(max = %u)\n",p1,gpars.NPOP-1);
	    abort();
	  }
	}
	else
	  tmpEvolEvent.popi = -1;
	tmpEvolEvent.newP.pMaleMig = atof(argv[arg++]);
	if(tmpEvolEvent.tau > gpars.lastEvent){
	  gpars.lastEvent = tmpEvolEvent.tau;
	}
	addEvolEvent(tmpEvolEvent, &devents, NULL);
      }
      else if(strcmp(args,"-propFemale") == 0 || strcmp(args,"f") == 0){
	argcheck(arg+1, arg, argc, argv);
	arg++;
	if(strcmp(argv[arg], "P") == 0){
	  argcheck(arg+1, arg-1, argc, argv); /* population */
	  argcheck(arg+2, arg-1, argc, argv); /* value */
	  arg++;
	  ppars[atoi(argv[arg])].pFEMALES = atof(argv[arg+1]);
	  if(fabs(ppars[atoi(argv[arg])].pMaleMig-.5) <= DBL_MIN)
	    ppars[atoi(argv[arg])].pMaleMig = 1-ppars[atoi(argv[arg])].pFEMALES;
	  ppars[atoi(argv[arg])].MALES = 
	    (long)(ppars[atoi(argv[arg])].N*ppars[atoi(argv[arg])].pFEMALES);
	  arg += 2;
	}
	else{
	  for(i=0; i<gpars.NPOP; i++){
	    ppars[i].pFEMALES = atof(argv[arg]);
	    if(fabs(ppars[i].pMaleMig-0.5) <= DBL_MIN)
	      ppars[i].pMaleMig = 1-ppars[i].pFEMALES;
	    ppars[i].MALES = (long)(ppars[i].N*ppars[i].pFEMALES);
	  }
	  arg++;
	}
      }
      else if(strcmp(args,"-self") == 0 || strcmp(args,"i") == 0){
	argcheck(arg+1, arg, argc, argv);
	arg++;
	if(strcmp(argv[arg], "P") == 0){
	  argcheck(arg+1, arg-1, argc, argv); /* population */
	  argcheck(arg+2, arg-1, argc, argv); /* value */
	  arg++;
	  ppars[atoi(argv[arg])].SELF = atof(argv[arg+1]);
	  arg += 2;
	}
	else{
	  for(i=0; i<gpars.NPOP; i++)
	    ppars[i].SELF = atof(argv[arg]);
	  arg++;
	}
      }
      else if(strcmp(args,"Ti") == 0){
	argcheck(arg+1, arg, argc, argv);
	arg++;
	tmpEvolEvent.eventType = 6;
	tmpEvolEvent.parIndex = 5;
	tmpEvolEvent.tau = atof(argv[arg]);
	argcheck(arg+1, arg-1, argc, argv);
	arg++;
	if(strcmp(argv[arg], "P") == 0){
	  argcheck(arg+1, arg-2, argc, argv);
	  arg++;
	  p1 = tmpEvolEvent.popi = atoi(argv[arg]);
	  argcheck(arg+1, arg-3, argc, argv);
	  arg++;
	  if(p1 >= gpars.NPOP){
	    fprintf(errfile,"sfs_code error: cannot set parameters for population %d \
(max = %u)\n",p1,gpars.NPOP-1);
	    abort();
	  }
	}
	else
	  tmpEvolEvent.popi = -1;
	tmpEvolEvent.newP.SELF = atof(argv[arg++]);
	if(tmpEvolEvent.tau > gpars.lastEvent){
	  gpars.lastEvent = tmpEvolEvent.tau;
	}
	addEvolEvent(tmpEvolEvent, &devents, NULL);
      }
      else if(strcmp(args,"-KAPPA") == 0 || strcmp(args,"K") == 0){
	argcheck(arg+1, arg, argc, argv);
	arg++;
	if(strcmp(args,"P") == 0){
	  argcheck(arg+1, arg-1, argc, argv);
	  arg++;
	  i = atoi(argv[arg]);
	  ppars[i].KAPPA = atof(argv[arg+1]);
	  for(j=0; j<4; j++){
	    for(k=0; k<4; k++){
	      ppars[i].transProb[j][k] = 
		(j==k ? 0 : (j==((k+2)%4) ? 
			     ppars[i].KAPPA*ppars[i].baseFreq[k] :
			     ppars[i].baseFreq[k]));
	      ppars[i].transProb[j][k] += ppars[i].transProb[j][k-1];
	    }
	    for(k=0; k<4; k++){
	      ppars[i].transProb[j][k] /= ppars[i].transProb[j][3];
	    }
	  }
	  arg += 2;
	}
	else{
	  for(i=0; i<gpars.NPOP; i++){
	    ppars[i].KAPPA = atof(argv[arg]);
	    for(j=0; j<4; j++){
	      for(k=0; k<4; k++){
		ppars[i].transProb[j][k] = 
		  (j==k ? 0 : (j==((k+2)%4) ? 
			       ppars[i].KAPPA*ppars[i].baseFreq[k] :
			       ppars[i].baseFreq[k]));
		if(k>0)
		  ppars[i].transProb[j][k] += ppars[i].transProb[j][k-1];
	      }
	      for(k=0; k<4; k++){
		ppars[i].transProb[j][k] /= ppars[i].transProb[j][3];
	      }
	    }
	  }
	  arg++;
	}
      }
      else if(strcmp(args,"TK") == 0){
	argcheck(arg+1, arg, argc, argv);
	arg++;
	tmpEvolEvent.eventType = 6;
	tmpEvolEvent.parIndex = 8;
	tmpEvolEvent.tau = atof(argv[arg]);
	argcheck(arg+1, arg-1, argc, argv);
	arg++;
	if(strcmp(argv[arg], "P") == 0){
	  argcheck(arg+1, arg-2, argc, argv);
	  arg++;
	  p1 = tmpEvolEvent.popi = atoi(argv[arg]);
	  argcheck(arg+1, arg-3, argc, argv);
	  arg++;
	  if(p1 >= gpars.NPOP){
	    fprintf(errfile,"sfs_code error: cannot set parameters for population %d \
(max = %u)\n",p1,gpars.NPOP-1);
	    abort();
	  }
	}
	else
	  tmpEvolEvent.popi = -1;
	tmpEvolEvent.newP.KAPPA = atof(argv[arg++]);
	if(tmpEvolEvent.tau > gpars.lastEvent){
	  gpars.lastEvent = tmpEvolEvent.tau;
	}
	addEvolEvent(tmpEvolEvent, &devents, NULL);
      }
      else if(strcmp(args,"-PSI") == 0 || strcmp(args,"C") == 0){
	argcheck(arg+1, arg, argc, argv);
	arg++;
	if(strcmp(args,"P") == 0){
	  argcheck(arg+1, arg-1, argc, argv);
	  arg++;
	  ppars[atoi(argv[arg])].PSI = atof(argv[arg+1]);
	  if(ppars[atoi(argv[arg])].PSI < 0 || ppars[atoi(argv[arg])].PSI > 1){
	    fprintf(errfile,"sfs_code error:  PSI must be between 0 and 1.  \
Read %f for population %d.\n",ppars[atoi(argv[arg])].PSI, atoi(argv[arg]));
	    abort();
	  }
	  arg += 2;
	}
	else{
	  for(i=0; i<gpars.NPOP; i++){
	    ppars[i].PSI = atof(argv[arg]);
	    if(ppars[i].PSI < 0 || ppars[i].PSI > 1){
	      fprintf(errfile,"sfs_code error:  PSI must be between 0 and 1.  \
Read %f for population %ld.\n",ppars[i].PSI, i);
	      abort();
	    }
	  }
	  arg++;
	}
      }
      else if(strcmp(args,"TC") == 0){
	argcheck(arg+1, arg, argc, argv);
	arg++;
	tmpEvolEvent.eventType = 6;
	tmpEvolEvent.parIndex = 9;
	tmpEvolEvent.tau = atof(argv[arg]);
	argcheck(arg+1, arg-1, argc, argv);
	arg++;
	if(strcmp(argv[arg], "P") == 0){
	  argcheck(arg+1, arg-2, argc, argv);
	  arg++;
	  p1 = tmpEvolEvent.popi = atoi(argv[arg]);
	  argcheck(arg+1, arg-3, argc, argv);
	  arg++;
	  if(p1 >= gpars.NPOP){
	    fprintf(errfile,"sfs_code error: cannot set parameters for population %d \
(max = %u)\n",p1,gpars.NPOP-1);
	    abort();
	  }
	}
	else
	  tmpEvolEvent.popi = -1;
	tmpEvolEvent.newP.PSI = atof(argv[arg++]);
	if(tmpEvolEvent.tau > gpars.lastEvent){
	  gpars.lastEvent = tmpEvolEvent.tau;
	}
	addEvolEvent(tmpEvolEvent, &devents, NULL);
      }
      else if(strcmp(args,"-baseFreq") == 0 || strcmp(args,"q") == 0){
	for(i=1; i<=4; i++){
	  argcheck(arg+i, arg, argc, argv);
	}
	arg++;
	if(strcmp(argv[arg],"P") == 0){
	  argcheck(arg+1, arg-1, argc, argv);
	  arg++;
	  i = atoi(argv[arg]);
	  double tmp = 0.0;
	  for(j=1; j<=4; j++){
	    ppars[i].baseFreq[j-1] = atof(argv[arg+j]);
	    tmp += ppars[i].baseFreq[j-1];
	  }
	  if(fabs(tmp-1.0) > FLT_MIN){
	    fprintf(errfile,"error, base frequencies do not sum to 1\n");
	    abort();
	  }
	  for(j=0; j<4; j++){
	    for(k=0; k<4; k++){
	      if(gpars.substMod == 6){
		int t = j+k-(j==0||k==0 ? 1 : 0);
		ppars[i].transProb[j][k] = 
		  (j==k ? 0 : ppars[i].GTR[t]*ppars[i].baseFreq[k]);
		if(k>0)
		  ppars[i].transProb[j][k] += ppars[i].transProb[j][k-1];
	      }
	      else{
		ppars[i].transProb[j][k] = 
		  (j==k ? 0 : (j==((k+2)%4) ? 
			       ppars[i].KAPPA*ppars[i].baseFreq[k] :
			       ppars[i].baseFreq[k]));
		if(k>0)
		  ppars[i].transProb[j][k] += ppars[i].transProb[j][k-1];
	      }
	    }
	    for(k=0; k<4; k++){
	      ppars[i].transProb[j][k] /= ppars[i].transProb[j][3];
	    }
	  }
	  arg += 5;
	}
	else{
	  for(i=0; i<gpars.NPOP; i++){
	    double tmp = 0.0;
	    for(j=0; j<4; j++){
	      ppars[i].baseFreq[j] = atof(argv[arg+j]);
	      tmp += ppars[i].baseFreq[j];
	    }
	    if(fabs(tmp-1.0) > FLT_MIN){
	      fprintf(errfile,"error, base frequencies do not sum to 1\n");
	      abort();
	    }
	    for(j=0; j<4; j++){
	      tmp = 0.0;
	      for(k=0; k<4; k++){
		if(gpars.substMod == 6){
		  int t = j+k-(j==0||k==0 ? 1 : 0);
		  ppars[i].transProb[j][k] =
		    (j==k ? 0 : ppars[i].GTR[t]*ppars[i].baseFreq[k]);
		}
		else{
		  ppars[i].transProb[j][k] = 
		    (j==k ? 0 : (j==((k+2)%4) ? 
				 ppars[i].KAPPA*ppars[i].baseFreq[k] :
				 ppars[i].baseFreq[k]));
		}
		if(k>0)
		  ppars[i].transProb[j][k] += ppars[i].transProb[j][k-1];
	      }
	      for(k=0; k<4; k++){
		ppars[i].transProb[j][k] /= ppars[i].transProb[j][3];
	      }
	    }
	  }
	  arg += 4;
	}
      }
      else if(strcmp(args,"Tq") == 0){
	argcheck(arg+1, arg, argc, argv);
	arg++;
	tmpEvolEvent.eventType = 6;
	tmpEvolEvent.parIndex = 18;
	tmpEvolEvent.tau = atof(argv[arg]);
	argcheck(arg+1, arg-1, argc, argv);
	arg++;
	if(strcmp(argv[arg], "P") == 0){
	  argcheck(arg+1, arg-2, argc, argv);
	  arg++;
	  p1 = tmpEvolEvent.popi = atoi(argv[arg]);
	  argcheck(arg+1, arg-3, argc, argv);
	  arg++;
	  if(p1 >= gpars.NPOP){
	    fprintf(errfile,"sfs_code error: cannot set parameters for population %d \
(max = %u)\n",p1,gpars.NPOP-1);
	    abort();
	  }
	}
	else
	  tmpEvolEvent.popi = -1;
	double tmp = 0.0;
	for(i=0; i<4; i++){
	  tmpEvolEvent.newP.baseFreq[i] = atof(argv[arg++]);
	  tmp += tmpEvolEvent.newP.baseFreq[i];
	}
	if(fabs(tmp-1.0) > FLT_MIN){
	  fprintf(errfile,"error, base frequencies to not sum to 1.\n");
	  abort();
	}
	if(tmpEvolEvent.tau > gpars.lastEvent){
	  gpars.lastEvent = tmpEvolEvent.tau;
	}
	addEvolEvent(tmpEvolEvent, &devents, NULL);
      }
      else if(strcmp(args,"-rateClassSites") == 0 || strcmp(args,"V") == 0){
	argcheck(arg+1, arg, argc, argv);
	arg++;
	if(strcmp(argv[arg], "P") == 0){
	  argcheck(arg+1, arg-1, argc, argv);
	  arg++;
	  argcheck(arg+1, arg-2, argc, argv);
	  argcheck(arg+2, arg-2, argc, argv);
	  ppars[atoi(argv[arg])].RateClassSites = atoi(argv[arg+1]);
	  ppars[atoi(argv[arg])].RateParamSites = atof(argv[arg+2]);
	  arg += 3;
	}
	else{
	  for(i=0; i<gpars.NPOP; i++){
	    ppars[i].RateClassSites = atoi(argv[arg]);
	    ppars[i].RateParamSites = atof(argv[arg+1]);
	  }
	  arg += 2;
	}
      }
      else if(strcmp(args,"-rateClassLoci") == 0 || strcmp(args,"v") == 0){
	argcheck(arg+1, arg, argc, argv);
	arg++;
	if(strcmp(argv[arg], "L") == 0){
	  if(gpars.R == 1){
	    fprintf(errfile,"please specify loci using -L before rateClassLoci\n");
	    abort();
	  }
	  /* defining rate classes by locus; initialize to locus length */
	  for(i=0; i<gpars.NPOP; i++){
	    if(ppars[i].RateClassLoci == 1){
	      assert(ppars[i].RateParamLoci = realloc(ppars[i].RateParamLoci, 
						      gpars.R*sizeof(double)));
	      for(j=0; j<gpars.R; j++)
		ppars[i].RateParamLoci[j] = gpars.L[j];
	    }
	    ppars[i].RateClassLoci = 0;
	    if(strcmp(argv[arg+1], "A") == 0){
	      for(j=0; j<gpars.R; j++){
		ppars[i].RateParamLoci[j] = atof(argv[arg+2]);
	      }
	    }
	    else{
	      ppars[i].RateParamLoci[atoi(argv[arg+1])] = atof(argv[arg+2]);
	    }
	  }
	  arg += 3;
	}
	else if(strcmp(argv[arg], "P") == 0){
	  argcheck(arg+1, arg-1, argc, argv);
	  arg++;
	  argcheck(arg+1, arg-2, argc, argv);
	  argcheck(arg+2, arg-2, argc, argv);
	  ppars[atoi(argv[arg])].RateClassLoci = atoi(argv[arg+1]);
	  ppars[atoi(argv[arg])].RateParamLoci[0] = atof(argv[arg+2]);
	  arg += 3;
	}
	else{
	  for(i=0; i<gpars.NPOP; i++){
	    ppars[i].RateClassLoci = atoi(argv[arg]);
	    ppars[i].RateParamLoci[0] = atof(argv[arg+1]);
	  }
	  arg += 2;
	}
      }
      else if(strcmp(args,"-GenEffect") == 0 || strcmp(args,"G") == 0){
	if(gpars.NPOP == 1){
	  fprintf(errfile,"sfs_code error:  Generation effect only valid when \
more than one population is simulated.\n");
	  abort();
	}
	argcheck(arg+1, arg, argc, argv);
	arg++;
	pop = atoi(argv[arg]);
	arg++;
	ppars[pop].GenEffect = atoi(argv[arg++]);
	if(!(ppars[pop].GenEffect >= 1 || ppars[pop].GenEffect <= -2)){
	  fprintf(errfile,"sfs_code error:  Generation time effect must be \
>= 1 or <= -2.\n");
	  abort();
	}
      }
      else if(strcmp(args,"TG") == 0){
	argcheck(arg+1, arg, argc, argv);
 	arg++;
	tmpEvolEvent.eventType = 6;
	tmpEvolEvent.parIndex = 12;
	tmpEvolEvent.tau = atof(argv[arg]);
	argcheck(arg+1, arg-1, argc, argv);
	arg++;
	if(strcmp(argv[arg], "P") == 0){
	  argcheck(arg+1, arg-2, argc, argv);
	  arg++;
	  p1 = tmpEvolEvent.popi = atoi(argv[arg]);
	  argcheck(arg+1, arg-3, argc, argv);
	  arg++;
	  if(p1 >= gpars.NPOP){
	    fprintf(errfile,"sfs_code error: cannot set parameters for population %d \
(max = %u)\n",p1,gpars.NPOP-1);
	    abort();
	  }
	}
	else
	  tmpEvolEvent.popi = -1;
	tmpEvolEvent.newP.GenEffect = atof(argv[arg++]);
	if(tmpEvolEvent.tau > gpars.lastEvent){
	  gpars.lastEvent = tmpEvolEvent.tau;
	}
	addEvolEvent(tmpEvolEvent, &devents, NULL);
      }
      else if(strcmp(args,"Td") == 0){ /* discrete demographic event */
	argcheck(arg+1, arg, argc, argv);
	arg++;
	tmpEvolEvent.eventType = 3;
	tmpEvolEvent.tau = atof(argv[arg]);
	argcheck(arg+1, arg-1, argc, argv);
	arg++;
	if(strcmp(argv[arg], "P") == 0){
	  arg++;
	  tmpEvolEvent.popi = atoi(argv[arg]);
	  argcheck(arg, arg-3, argc, argv);
	  arg++;
	  if(tmpEvolEvent.popi >= gpars.NPOP){
	    fprintf(errfile,"sfs_code error: cannot apply demographic event to \
population %d (max = %u)\n",tmpEvolEvent.popi,gpars.NPOP-1);
	    abort();
	  }
	}
	else{
	  tmpEvolEvent.popi = -1;
	}
	tmpEvolEvent.nu = atof(argv[arg]);
	arg++;
	if(tmpEvolEvent.tau > gpars.lastEvent){
	  gpars.lastEvent = tmpEvolEvent.tau;
	}
	addEvolEvent(tmpEvolEvent, &devents, NULL);
      }
      else if(strcmp(args,"Tg") == 0){ /* set exponential growth rate */
	argcheck(arg+1, arg, argc, argv);
	arg++;
	tmpEvolEvent.eventType = 6;
	tmpEvolEvent.parIndex = 1;
	tmpEvolEvent.tau = atof(argv[arg]);
	arg++;
	if(strcmp(argv[arg], "P") == 0){
	  arg++;
	  tmpEvolEvent.popi = atoi(argv[arg]);
	  arg++;
	  if(tmpEvolEvent.popi >= gpars.NPOP){
	    fprintf(errfile,"sfs_code error: cannot apply demographic event to \
population %d (max = %u)\n",tmpEvolEvent.popi,gpars.NPOP-1);
	    abort();
	  }
	}
	else{
	  tmpEvolEvent.popi = -1;
	}
	tmpEvolEvent.newP.popAlpha = atof(argv[arg]);
	arg++;
	if(tmpEvolEvent.tau > gpars.lastEvent){
	  gpars.lastEvent = tmpEvolEvent.tau;
	}
	addEvolEvent(tmpEvolEvent, &devents, NULL);
      }
      else if(strcmp(args,"Tk") == 0){ /* set logistic growth rate */
	argcheck(arg+1, arg, argc, argv);
	arg++;
	tmpEvolEvent.eventType = 6;
	tmpEvolEvent.parIndex = 2;
	tmpEvolEvent.tau = atof(argv[arg]);
	arg++;
	if(strcmp(argv[arg], "P") == 0){
	  arg++;
	  tmpEvolEvent.popi = atoi(argv[arg]);
	  arg++;
	  if(tmpEvolEvent.popi >= gpars.NPOP){
	    fprintf(errfile,"sfs_code error: cannot apply demographic event to \
population %d (max = %u)\n",tmpEvolEvent.popi,gpars.NPOP-1);
	    abort();
	  }
	}
	else{
	  tmpEvolEvent.popi = -1;
	}
	tmpEvolEvent.newP.K = atol(argv[arg++]);
	tmpEvolEvent.newP.popAlpha = atof(argv[arg++]);
	if(tmpEvolEvent.tau > gpars.lastEvent){
	  gpars.lastEvent = tmpEvolEvent.tau;
	}
	addEvolEvent(tmpEvolEvent, &devents, NULL);
      }
      else if(strcmp(args,"TE") == 0){
	argcheck(arg+1, arg, argc, argv);
	arg++;
	tmpEvolEvent.eventType = 5;
	tmpEvolEvent.site = 0;
	tmpEvolEvent.tau = atof(argv[arg++]);
	if(arg < argc && isdigit(argv[arg][0])){
	  tmpEvolEvent.popi = atoi(argv[arg++]);
	  if(tmpEvolEvent.popi > gpars.NPOP){
	    fprintf(errfile,"sfs_code error (-TE):  terminating population \
that does not exist!  pop = %d;  max = %u\n", tmpEvolEvent.popi, gpars.NPOP-1);
	    abort();
	  }
	}
	else
	  tmpEvolEvent.popi = -1;
	if(tmpEvolEvent.tau > gpars.lastEvent){
	  gpars.lastEvent = tmpEvolEvent.tau;
	}
	addEvolEvent(tmpEvolEvent, &devents, NULL);
      }
      else if(strcmp(args,"TS") == 0){
	argcheck(arg+1, arg, argc, argv);
	arg++;
	tmpEvolEvent.eventType = 0;
	tmpEvolEvent.tau = atof(argv[arg]);
	argcheck(arg+1, arg-1, argc, argv);
	arg++;
	tmpEvolEvent.popi = atoi(argv[arg]);
	argcheck(arg+1, arg-2, argc, argv);
	arg++;
	tmpEvolEvent.popj = atoi(argv[arg]);
	popInit[tmpEvolEvent.popj]++;

	if(tmpEvolEvent.popi >= gpars.NPOP || tmpEvolEvent.popj >= gpars.NPOP){
	  fprintf(errfile,"sfs_code error:  NPOP incorrectly defined.  Note \
that population labels start at 0!\n");
	  abort();
	}
	arg++;
	if(tmpEvolEvent.tau > gpars.lastEvent){
	  gpars.lastEvent = tmpEvolEvent.tau;
	}
	addEvolEvent(tmpEvolEvent, &devents, NULL);
      }
      else if(strcmp(args,"TD") == 0){ /* domestication event */
	gpars.DOMESTICATE = 1;
	argcheck(arg+1, arg, argc, argv);
	arg++;
	tmpEvolEvent.eventType = 1;
	tmpEvolEvent.locus = -1;
	tmpEvolEvent.tau = atof(argv[arg]);
	argcheck(arg+1, arg-1, argc, argv);
	arg++;
	tmpEvolEvent.popi = atoi(argv[arg]);
	argcheck(arg+1, arg-2, argc, argv);
	arg++;
	tmpEvolEvent.popj = atoi(argv[arg]);
	popInit[tmpEvolEvent.popj]++;
	argcheck(arg+1, arg-3, argc, argv);
	arg++;
	tmpEvolEvent.freq = atof(argv[arg]);
	argcheck(arg+1, arg-4, argc, argv);
	arg++;
	tmpEvolEvent.newP.Nt = atof(argv[arg]);
	if(tmpEvolEvent.newP.Nt >= LONG_MAX/gpars.P){
	  fprintf(errfile, "sfs_code error:  Maximum population size is \
%d, due to memory requirements.  Please contact author if this is not\
sufficient.\n", LONG_MAX);
	  abort();
	}	
	arg++;
	if(arg < argc && argv[arg][0] != '-')
	  tmpEvolEvent.locus = atol(argv[arg++]);
	if(tmpEvolEvent.tau > gpars.lastEvent){
	  gpars.lastEvent = tmpEvolEvent.tau;
	}
	addEvolEvent(tmpEvolEvent, &devents, NULL);
      }
      else{
	fprintf(errfile,"my apologies. -%s has not been implemented.\n",args);
	exit(-7);
      }
    }
    else{
      fprintf(errfile,"sfs_code error at argument %d/%d  (%s)\n",arg,argc,args);
      abort();
    }
  }

  /* CHECK PARAMETERS... maybe move this to a function */
  for(i=1; i<gpars.NPOP; i++){
    if(popInit[i] == 0){
      fprintf(errfile,"pop %ld must be initialized using -TS option\n",i);
      abort();
    }
    else if(popInit[i] > 1){
      fprintf(errfile,"pop %ld was initialized multiple times using -TS \
or -TD option.  A population can only be initialized once.\n",i);
      abort();
    }
  }
  free(popInit);
}
