# Supplementary material for: Human demographic history has amplified the effects of background selection across the genome
Source: PLoS Genet. 2018 Jun 18;14(6):e1007387. doi: 10.1371/journal.pgen.1007387 (PMC6056204; doi:10.1371/journal.pgen.1007387)
Supplement: S1 File — (GZ) [file pgen.1007387.s001.tar.gz › SFS_CODE_torres_et_al_2018/src/util/nrutil.h]

/* CAUTION: This is the ANSI C (only) version of the Numerical Recipes
   utility file nrutil.h.  Do not confuse this file with the same-named
   file nrutil.h that is supplied in the 'misc' subdirectory.
   *That* file is the one from the book, and contains both ANSI and
   traditional K&R versions, along with #ifdef macros to select the
   correct version.  *This* file contains only ANSI C.               */

#ifndef _NR_UTILS_H_
#define _NR_UTILS_H_

/* static float sqrarg; */
/* #define SQR(a) ((sqrarg=(a)) == 0.0 ? 0.0 : sqrarg*sqrarg) */

/* static double dsqrarg; */
/* #define DSQR(a) ((dsqrarg=(a)) == 0.0 ? 0.0 : dsqrarg*dsqrarg) */

/* static double dmaxarg1,dmaxarg2; */
/* #define DMAX(a,b) (dmaxarg1=(a),dmaxarg2=(b),(dmaxarg1) > (dmaxarg2) ?\ */
/*         (dmaxarg1) : (dmaxarg2)) */

/* static double dminarg1,dminarg2; */
/* #define DMIN(a,b) (dminarg1=(a),dminarg2=(b),(dminarg1) < (dminarg2) ?\ */
/*         (dminarg1) : (dminarg2)) */

/* static float maxarg1,maxarg2; */
/* #define FMAX(a,b) (maxarg1=(a),maxarg2=(b),(maxarg1) > (maxarg2) ?\ */
/*         (maxarg1) : (maxarg2)) */

/* static float minarg1,minarg2; */
/* #define FMIN(a,b) (minarg1=(a),minarg2=(b),(minarg1) < (minarg2) ?\ */
/*         (minarg1) : (minarg2)) */

/* static long lmaxarg1,lmaxarg2; */
/* #define LMAX(a,b) (lmaxarg1=(a),lmaxarg2=(b),(lmaxarg1) > (lmaxarg2) ?\ */
/*         (lmaxarg1) : (lmaxarg2)) */

/* static long lminarg1,lminarg2; */
/* #define LMIN(a,b) (lminarg1=(a),lminarg2=(b),(lminarg1) < (lminarg2) ?\ */
/*         (lminarg1) : (lminarg2)) */

/* static int imaxarg1,imaxarg2; */
/* #define IMAX(a,b) (imaxarg1=(a),imaxarg2=(b),(imaxarg1) > (imaxarg2) ?\ */
/*         (imaxarg1) : (imaxarg2)) */

/* static int iminarg1,iminarg2; */
/* #define IMIN(a,b) (iminarg1=(a),iminarg2=(b),(iminarg1) < (iminarg2) ?\ */
/* 		   (iminarg1) : (iminarg2)) */

#define SIGN(a,b) ((b) >= 0.0 ? fabs(a) : -fabs(a))

void nrerror(char error_text[]);
float *vector(long nl, long nh);
int *ivector(long nl, long nh);
char *cvector(long nl, long nh);
unsigned long *lvector(long nl, long nh);
double *dvector(long nl, long nh);
float **matrix(long nrl, long nrh, long ncl, long nch);
double **dmatrix(long nrl, long nrh, long ncl, long nch);
int **imatrix(long nrl, long nrh, long ncl, long nch);
char **cmatrix(long nrl, long nrh, long ncl, long nch);
float **submatrix(float **a, long oldrl, long oldrh, long oldcl, 
		  long oldch,long newrl, long newcl);
int ***icube(long nrl, long nrh, long ncl, long nch, long ndl, long ndh);

float **convert_matrix(float *a, long nrl, long nrh, long ncl, long nch);
float ***f3tensor(long nrl, long nrh, long ncl, long nch, long ndl, long
ndh);
int ***i3tensor(long nrl, long nrh, long ncl, long nch, long ndl, long ndh);
double ***d3tensor(long nrl, long nrh, long ncl, long nch, long ndl, long ndh);
char ***c3tensor(long nrl, long nrh, long ncl, long nch, long ndl, long ndh);
double ****d4tensor(long nrh, long nch, long ndh, long nwh);
void free_vector(float *v, long nl, long nh);
void free_ivector(int *v, long nl, long nh);
void free_cvector(char *v, long nl, long nh);
void free_cmatrix(char **m, long nrl, long nrh, long ncl, long nch);
void free_lvector(unsigned long *v, long nl, long nh);
void free_dvector(double *v, long nl, long nh);
void free_matrix(float **m, long nrl, long nrh, long ncl, long nch);
void free_dmatrix(double **m, long nrl, long nrh, long ncl, long nch);
void free_imatrix(int **m, long nrl, long nrh, long ncl, long nch);
void free_icube(int ***p,long nrl, long nrh, long ncl, long nch, long ndl, long ndh);
void free_submatrix(float **b, long nrl, long nrh, long ncl, long nch);
void free_convert_matrix(float **b, long nrl, long nrh, long ncl, long
nch);
void free_f3tensor(float ***t, long nrl, long nrh, long ncl, long nch,
	long ndl, long ndh);
void free_i3tensor(int ***t, long nrl, long nrh, long ncl, long nch,
		   long ndl, long ndh);
void free_d3tensor(double ***t, long nrl, long nrh, long ncl, long nch,
		   long ndl, long ndh);
void free_c3tensor(char ***t, long nrl, long nrh, long ncl, long nch,
		   long ndl, long ndh);
void sort(unsigned long n, double arr[]);
void sortlong(unsigned long n, long arr[]);
void partialsortlong(unsigned long b, unsigned long n, long arr[]);
void sort2(unsigned long n, double arr[], long brr[]);
void sort2long(unsigned long n, long arr[], long brr[]);
#endif /* _NR_UTILS_H_ */
