# Supplementary material for: Human demographic history has amplified the effects of background selection across the genome
Source: PLoS Genet. 2018 Jun 18;14(6):e1007387. doi: 10.1371/journal.pgen.1007387 (PMC6056204; doi:10.1371/journal.pgen.1007387)
Supplement: S1 Table — Population and continental group labels are given in the first column and their corresponding information (described in the second column) is given on each row. Each population/continental group has information corresponding to its observed per-site diversity for the lowest 1%, 5%, 10% and 25% B quantile bins and the highest 1% B quantile bin (i.e., rows with descriptor ‘pi’ [or ‘pi_D’ if normalized by divergence] in the second column) and the ratio of the lowest 1%, 5%, 10% and 25% B quantile bins to the highest 1% B quantile bin (i.e., rows with descriptor ‘pi_pimin’ [or ‘pi_pimin_D’ if normalized by divergence] in the second column). Rows that have ‘SEM’ in the second column contain information that corresponds to calculated standard errors of the mean. (TXT) [file pgen.1007387.s004.txt]

Population/ContinentalGroup	descriptor	lowest1%B/lowest1%Bratio	lowest5%B/lowest5%Bratio	lowest10%B/lowest10%Bratio	lowest25%B/lowest25%Bratio	highest1%B	
PJL	pi	0.000339656915354	0.000387086422637	0.00044453223512	0.000525420099184	0.00103368518538
PJL	pi_pimin	0.328588355679	0.374472255297	0.430046054065	0.508297987253
PJL	pi_D	0.00758820774023	0.00866906818313	0.00994962668077	0.0115678182239	0.0214177664812
PJL	pi_pimin_D	0.354295007693	0.404760608009	0.4645501523	0.540103854155

JPT	pi	0.000307850429762	0.000350441707986	0.000397731156535	0.000469578734712	0.000954189401976
JPT	pi_pimin	0.32263031755	0.367266401472	0.416826214702	0.49212319246
JPT	pi_D	0.00690489409846	0.00786142469907	0.00891088281312	0.0103409042648	0.0197963480691
JPT	pi_pimin_D	0.348796357507	0.397114895718	0.450127608486	0.522364237521

EUR	pi	0.000334763265469	0.000381098191173	0.000433888178462	0.000511423337584	0.000998062798322
EUR	pi_pimin	0.33541302815	0.38183788817	0.434730338804	0.512415990701
EUR	pi_D	0.00749118381585	0.0085460663263	0.00971890295535	0.0112603024089	0.0206883695633
EUR	pi_pimin_D	0.362096384297	0.413085540655	0.469776167022	0.544281770222

MSL	pi	0.000495420839337	0.000545076607799	0.000597215573683	0.00069906410782	0.00134266073605
MSL	pi_pimin	0.368984380072	0.405967489154	0.444800058309	0.520655806082
MSL	pi_D	0.0110701291871	0.0122217811251	0.0133784371079	0.0153984536659	0.0278371260013
MSL	pi_pimin_D	0.397675003756	0.439046082721	0.480596923233	0.553162480393

AFR	pi	0.000495123419602	0.000541107503302	0.000592971048446	0.00069386894425	0.0013274968641
AFR	pi_pimin	0.372975208448	0.407614901349	0.446683577553	0.522689704974
AFR	pi_D	0.0110656698827	0.0121314789268	0.0132829339996	0.0152840581243	0.0275174492753
AFR	pi_pimin_D	0.402132834768	0.440864951013	0.482709493411	0.555431499898

FIN	pi	0.000329793466769	0.000378113486444	0.000428475516896	0.000504507448733	0.000986560367056
FIN	pi_pimin	0.334286149922	0.383264419564	0.434312517717	0.511380211065
FIN	pi_D	0.00738994200296	0.00848478579275	0.00960256503727	0.0111109102035	0.0204518695736
FIN	pi_pimin_D	0.361333323408	0.414866022991	0.469520158179	0.543271125583

EASN	pi	0.00031268434314	0.000353144888756	0.000400429563632	0.000472552605755	0.000962175716273
EASN	pi_pimin	0.324976340446	0.367027438734	0.416170931005	0.49112921659
EASN	pi_D	0.00701512529919	0.00791892767383	0.00896882628874	0.0104043893297	0.0199545537853
EASN	pi_pimin_D	0.351555107404	0.396848145993	0.449462633203	0.521404258978

SASN	pi	0.000340311209227	0.000387075673863	0.000444432300677	0.00052416930445	0.0010366589963
SASN	pi_pimin	0.328276907297	0.373387657123	0.428716002334	0.505633295347
SASN	pi_D	0.00760644956792	0.00867047725189	0.00994905813593	0.0115422227679	0.0214798332693
SASN	pi_pimin_D	0.354120512602	0.403656636585	0.463181348347	0.537351599671

ITU	pi	0.00034109568161	0.000385602862901	0.000442827140929	0.000521970744408	0.00103481394121
ITU	pi_pimin	0.329620299869	0.372630139144	0.427929237609	0.504410236103
ITU	pi_D	0.00762930161046	0.00863786425689	0.00991260046408	0.011493872102	0.021444949226
ITU	pi_pimin_D	0.355762167121	0.402792478818	0.462234736935	0.535971056906

TSI	pi	0.000333404891747	0.000379935961134	0.000433831640566	0.000512034813	0.00100288480858
TSI	pi_pimin	0.33244584911	0.378843071392	0.432583719342	0.510561939538
TSI	pi_D	0.00745047618069	0.00851792508461	0.00971522208278	0.0112714675258	0.0207876656819
TSI	pi_pimin_D	0.358408505057	0.409758614312	0.467355124497	0.542219010942

BEB	pi	0.000340351196196	0.000387552221971	0.000444973405743	0.00052458168955	0.00103902202918
BEB	pi_pimin	0.327568797038	0.372997117564	0.428261762739	0.504880238162
BEB	pi_D	0.00760659923765	0.00868394647433	0.00996357004303	0.0115536469765	0.0215306628429
BEB	pi_pimin_D	0.353291456614	0.403329267551	0.462761881309	0.536613622201

GIH	pi	0.000336949858706	0.000383883504449	0.00044049331283	0.000519042370862	0.00102792808869
GIH	pi_pimin	0.327795166231	0.373453657578	0.428525416977	0.504940351929
GIH	pi_D	0.0075278297195	0.00859937315892	0.00986102042538	0.0114284983777	0.021295804145
GIH	pi_pimin_D	0.353488868899	0.403805984521	0.463049920926	0.536654934459

GBR	pi	0.000332251023551	0.000377474867015	0.000429110045744	0.000506714295496	0.000988785084788
GBR	pi_pimin	0.336019453229	0.381756230775	0.433977061695	0.512461507856
GBR	pi_D	0.00744209120272	0.00846826172543	0.00961409716004	0.0111572125513	0.0205007551742
GBR	pi_pimin_D	0.363015466479	0.413070721224	0.468963073718	0.544234222421

CEU	pi	0.000335033266397	0.000380114641859	0.00043196549408	0.000508170138907	0.000991127346234
CEU	pi_pimin	0.338032511836	0.38351745949	0.435832484818	0.512719319912
CEU	pi_D	0.00750019872165	0.00852231168783	0.00967480694226	0.0111882805314	0.0205430436751
CEU	pi_pimin_D	0.365096761721	0.414851461285	0.470952946179	0.54462623496

YRI	pi	0.000492195728062	0.000535790377261	0.000587640693841	0.000687884134142	0.00131703297579
YRI	pi_pimin	0.373715569092	0.406816220329	0.446185254767	0.522298337844
YRI	pi_D	0.0110033750515	0.0120154428107	0.0131650512022	0.0151527073995	0.0273046115724
YRI	pi_pimin_D	0.40298595797	0.440051775827	0.482154861178	0.554950483706

LWK	pi	0.000492764600107	0.00053853938186	0.00059136476602	0.000691461482119	0.00132330822013
LWK	pi_pimin	0.372373263169	0.406964434792	0.446883618665	0.52252488997
LWK	pi_D	0.0110130644021	0.0120708449278	0.0132461898032	0.0152306760636	0.0274274793798
LWK	pi_pimin_D	0.401533959776	0.440100410273	0.482953231675	0.555307173972

IBS	pi	0.000337480829254	0.000382283019325	0.000436284430246	0.000514207380142	0.00100074890343
IBS	pi_pimin	0.337228277839	0.381996940504	0.435957939847	0.51382257665
IBS	pi_D	0.00754583903926	0.00856896053293	0.00977055703428	0.0113215158782	0.0207427400219
IBS	pi_pimin_D	0.363782173006	0.413106490458	0.471035023529	0.545806188877

KHV	pi	0.000317126040141	0.000352814577796	0.000400252630501	0.000472970799925	0.000962272711352
KHV	pi_pimin	0.329559423644	0.366647181858	0.415945111795	0.491514301866
KHV	pi_D	0.00710926811666	0.0079141410116	0.00896610759496	0.0104146816604	0.0199528304949
KHV	pi_pimin_D	0.356303739386	0.396642522154	0.449365196444	0.521965124852

CHS	pi	0.000307855149406	0.000349583331466	0.000396488977711	0.000466967149071	0.000955943929591
CHS	pi_pimin	0.322043103027	0.365694389226	0.414761750599	0.488488011291
CHS	pi_D	0.00690553470415	0.00783723630947	0.00887920283396	0.0102801033357	0.0198259599382
CHS	pi_pimin_D	0.348307709977	0.395301732371	0.447857398162	0.518517305987

GWD	pi	0.000483290358601	0.000535888190643	0.000585956815507	0.000686360249695	0.00131440769176
GWD	pi_pimin	0.367686800399	0.407703176117	0.445795333656	0.522182161592
GWD	pi_D	0.010791993282	0.0120117560197	0.0131236987919	0.0151172503125	0.0272405165912
GWD	pi_pimin_D	0.396174325326	0.440951843902	0.481771289026	0.554954611889

CHB	pi	0.000313138250664	0.000350972805228	0.000398429985005	0.000469493362611	0.000954587101806
CHB	pi_pimin	0.328035283602	0.367669754352	0.417384630749	0.491828730687
CHB	pi_D	0.00703822693041	0.00786864152547	0.00892255739426	0.0103364116247	0.0198013304115
CHB	pi_pimin_D	0.355442123542	0.397379436733	0.450603934627	0.522005916267

ESN	pi	0.000496213610261	0.000536294443052	0.000587966897724	0.000688026407962	0.00131272754209
ESN	pi_pimin	0.378001980115	0.408534464202	0.447897129352	0.524119732314
ESN	pi_D	0.0110972937453	0.0120267477494	0.0131729314064	0.0151566298725	0.0272106869264
ESN	pi_pimin_D	0.407828504119	0.441986186602	0.484108741613	0.557010189175

CDX	pi	0.000308614322497	0.000348826709396	0.000395500842396	0.000468842507156	0.000955893537307
CDX	pi_pimin	0.32285428288	0.36492213388	0.413749886322	0.490475653258
CDX	pi_D	0.00692289020979	0.00782205746331	0.00885884070441	0.0103219446632	0.0198211730159
CDX	pi_pimin_D	0.34926743257	0.394631410413	0.446938266332	0.520753471802

STU	pi	0.000337743126434	0.000385919765058	0.000443412714658	0.000523072581858	0.00103527241095
STU	pi_pimin	0.326235996306	0.372771225213	0.428305352262	0.505251155471
STU	pi_D	0.007548904433	0.00864199176478	0.00992551694199	0.0115185953846	0.0214496502269
STU	pi_pimin_D	0.35193601542	0.402896628774	0.462735608134	0.537006210488

PJL	pi_SEM	3.6023072242e-07	1.60740482302e-07	1.20013112745e-07	8.39541419069e-08	5.20785011523e-07
PJL	pi_pimin_SEM	0.000382711234204	0.0002407644588	0.000241044809525	0.000269177820691
PJL	pi_D_SEM	7.6318296208e-06	3.52660699709e-06	2.65363717488e-06	1.82772888797e-06	1.02455190782e-05
PJL	pi_pimin_D_SEM	0.000391031786722	0.000250743393042	0.000251379114399	0.000273445650818

JPT	pi_SEM	3.0141717849e-07	1.54974901263e-07	1.21144408047e-07	8.17672338106e-08	4.71895617015e-07
JPT	pi_pimin_SEM	0.000354440546578	0.000247261274493	0.000243869662839	0.000260997268348
JPT	pi_D_SEM	6.68888312858e-06	3.46751006084e-06	2.74842911457e-06	1.77757673003e-06	9.39308825822e-06
JPT	pi_pimin_D_SEM	0.000377561866164	0.000260406714271	0.000255410853409	0.000266006262255

EUR	pi_SEM	3.58750336239e-07	1.66717783777e-07	1.25025949899e-07	8.81649622445e-08	4.80607307099e-07
EUR	pi_pimin_SEM	0.00039511287064	0.000249029558408	0.000244466140634	0.000261973947358
EUR	pi_D_SEM	7.82004900198e-06	3.72466462169e-06	2.79268920138e-06	1.90812204024e-06	9.35935718377e-06
EUR	pi_pimin_D_SEM	0.000415451497529	0.000258238731668	0.000249481933965	0.000261713922095

MSL	pi_SEM	3.82926369351e-07	1.63227551752e-07	1.24516873102e-07	9.19706723786e-08	5.88323767166e-07
MSL	pi_pimin_SEM	0.000322040438329	0.000215630512896	0.000212674749172	0.000238430151313
MSL	pi_D_SEM	8.1767863945e-06	3.57773494945e-06	2.78793292205e-06	1.98631947369e-06	1.11751886963e-05
MSL	pi_pimin_D_SEM	0.000325774340005	0.000218653176472	0.000214424970769	0.000233186852473

AFR	pi_SEM	3.51150279891e-07	1.61874664282e-07	1.26289909961e-07	9.38175341151e-08	5.6308952366e-07
AFR	pi_pimin_SEM	0.000304897990545	0.000212520662768	0.000212703008837	0.00023372513639
AFR	pi_D_SEM	7.55864994755e-06	3.54520585076e-06	2.7526442068e-06	2.01751383018e-06	1.05568658055e-05
AFR	pi_pimin_D_SEM	0.000311421161545	0.000212691153288	0.000209809086347	0.000226536850599

FIN	pi_SEM	3.43796322743e-07	1.62002927606e-07	1.2287312652e-07	8.61212886327e-08	4.8969483072e-07
FIN	pi_pimin_SEM	0.000376974498478	0.000250214619407	0.000244911017111	0.000265472998585
FIN	pi_D_SEM	7.50408924081e-06	3.60586013254e-06	2.7583919311e-06	1.87809280143e-06	9.44177168658e-06
FIN	pi_pimin_D_SEM	0.000397289757022	0.000256429474676	0.000249424522066	0.000263908544625

EASN	pi_SEM	2.98901558178e-07	1.48312557079e-07	1.13412982721e-07	8.52875555454e-08	4.98282194192e-07
EASN	pi_pimin_SEM	0.000349342042885	0.000239314914949	0.000243277216029	0.000266057032288
EASN	pi_D_SEM	6.61925214754e-06	3.30472127722e-06	2.54614244661e-06	1.87392858502e-06	9.85044979889e-06
EASN	pi_pimin_D_SEM	0.000371834185217	0.00025341799203	0.000253903898319	0.000270632452987

SASN	pi_SEM	3.77743899418e-07	1.60101394637e-07	1.19917452172e-07	8.73757477666e-08	5.06437407116e-07
SASN	pi_pimin_SEM	0.00038853525334	0.000231725525099	0.000236316434544	0.000256758029419
SASN	pi_D_SEM	8.01203558931e-06	3.47790703529e-06	2.65395575438e-06	1.8830073584e-06	9.79715364626e-06
SASN	pi_pimin_D_SEM	0.000398573807973	0.000238044033977	0.000241134469224	0.000256381285382

ITU	pi_SEM	3.7065665849e-07	1.59478430649e-07	1.20756146972e-07	8.54456045337e-08	5.03164257864e-07
ITU	pi_pimin_SEM	0.000387992676206	0.000239763007768	0.00023983854357	0.000259347453556
ITU	pi_D_SEM	7.84951577418e-06	3.50824372761e-06	2.69694687171e-06	1.88081015075e-06	9.79748530797e-06
ITU	pi_pimin_D_SEM	0.00039555430306	0.000248372489155	0.000246306287498	0.000259330455459

TSI	pi_SEM	3.67624737821e-07	1.68457351942e-07	1.26350911246e-07	8.67369309221e-08	5.21219945458e-07
TSI	pi_pimin_SEM	0.000408618061621	0.000261352297197	0.000257542111415	0.000277003917167
TSI	pi_D_SEM	7.95343760875e-06	3.69371657134e-06	2.8073328954e-06	1.87514239038e-06	9.8882967015e-06
TSI	pi_pimin_D_SEM	0.000422695106123	0.000268428880667	0.000262439623727	0.000272750825616

BEB	pi_SEM	3.57790546808e-07	1.57966364402e-07	1.24013372064e-07	8.77080667388e-08	5.22462853503e-07
BEB	pi_pimin_SEM	0.000377643101839	0.000240022584392	0.000243100991695	0.000267253756376
BEB	pi_D_SEM	7.50932730134e-06	3.49252577186e-06	2.75113099929e-06	1.90401703456e-06	1.01638675397e-05
BEB	pi_pimin_D_SEM	0.000383402785144	0.000249523064328	0.000249964299622	0.000267533675232

GIH	pi_SEM	3.81042055408e-07	1.6212926471e-07	1.30379916399e-07	8.4346381539e-08	4.98828832626e-07
GIH	pi_pimin_SEM	0.000408994489556	0.000245479652252	0.000243180038303	0.000257859504138
GIH	pi_D_SEM	8.05836976562e-06	3.54348082472e-06	2.89278481511e-06	1.8330567915e-06	9.64137366668e-06
GIH	pi_pimin_D_SEM	0.000415550549347	0.000250802886438	0.000247627999215	0.000256693309785

GBR	pi_SEM	3.51571592911e-07	1.66054216492e-07	1.2562468299e-07	8.81877828808e-08	5.12404850256e-07
GBR	pi_pimin_SEM	0.000396788804698	0.000259771899778	0.000258983370726	0.000282294080524
GBR	pi_D_SEM	7.67214860827e-06	3.65751233361e-06	2.80254717663e-06	1.89860908929e-06	9.99891357726e-06
GBR	pi_pimin_D_SEM	0.000414509319496	0.000267175767953	0.000266342277099	0.000282751771216

CEU	pi_SEM	3.44603213756e-07	1.67614867785e-07	1.175018059e-07	8.67484830154e-08	5.04530608158e-07
CEU	pi_pimin_SEM	0.000390368853984	0.000258774038355	0.000252175156537	0.00027299727849
CEU	pi_D_SEM	7.4781603636e-06	3.66498182932e-06	2.57482864563e-06	1.85834867444e-06	9.779650909e-06
CEU	pi_pimin_D_SEM	0.000404451309475	0.000264701103567	0.000257395078554	0.000273863432919

YRI	pi_SEM	3.25737390816e-07	1.54273863313e-07	1.22179903846e-07	8.9658854389e-08	5.6716681744e-07
YRI	pi_pimin_SEM	0.000287704941314	0.000213540557125	0.000216729008093	0.00023892672535
YRI	pi_D_SEM	6.87857259434e-06	3.40132503463e-06	2.70844501276e-06	1.92803331382e-06	1.09263250257e-05
YRI	pi_pimin_D_SEM	0.000291937275058	0.00021823945572	0.000220880388834	0.000238000784249

LWK	pi_SEM	3.62138428461e-07	1.60016590549e-07	1.25630103919e-07	8.94106443909e-08	5.5658559226e-07
LWK	pi_pimin_SEM	0.000316315051227	0.000215778203238	0.00021251798197	0.000231568039758
LWK	pi_D_SEM	7.65506937994e-06	3.45575289673e-06	2.76498662928e-06	1.94969664094e-06	1.06677562442e-05
LWK	pi_pimin_D_SEM	0.000319415641935	0.000217368305945	0.00021344579209	0.000228266620305

IBS	pi_SEM	3.21843905575e-07	1.59556298266e-07	1.26428113244e-07	8.68075718539e-08	5.21496958706e-07
IBS	pi_pimin_SEM	0.000359969578519	0.00025687554949	0.000260491010208	0.000279705374512
IBS	pi_D_SEM	6.91974138756e-06	3.53642720356e-06	2.81227872806e-06	1.90490296741e-06	1.00382014324e-05
IBS	pi_pimin_D_SEM	0.00036980842195	0.000263257842796	0.00026505992661	0.000277779640441

KHV	pi_SEM	3.14560190143e-07	1.44012966214e-07	1.17553479362e-07	8.56434453816e-08	5.06389714186e-07
KHV	pi_pimin_SEM	0.000364732822135	0.000244641159927	0.000249568142118	0.000274514473832
KHV	pi_D_SEM	6.87754564208e-06	3.23982156183e-06	2.63612629557e-06	1.85563008506e-06	9.89722265816e-06
KHV	pi_pimin_D_SEM	0.000384088423049	0.000256516950457	0.000257873301714	0.000275535994131

CHS	pi_SEM	3.1289329044e-07	1.49672956574e-07	1.18397087475e-07	8.69518115988e-08	4.963821523e-07
CHS	pi_pimin_SEM	0.000370017306957	0.000249319436204	0.000246404406763	0.000266826701506
CHS	pi_D_SEM	6.84633173467e-06	3.38591678443e-06	2.65054654725e-06	1.89666695274e-06	9.95954349693e-06
CHS	pi_pimin_D_SEM	0.000386129815917	0.000265618873113	0.000260957757191	0.0002760378689

GWD	pi_SEM	3.74095260427e-07	1.63944585543e-07	1.21703042099e-07	9.43011362727e-08	5.78573605132e-07
GWD	pi_pimin_SEM	0.00032641434838	0.000213916888017	0.00021669993919	0.000240889382732
GWD	pi_D_SEM	7.94221670337e-06	3.57095449068e-06	2.67327592263e-06	2.01975179618e-06	1.09197563559e-05
GWD	pi_pimin_D_SEM	0.000331983432526	0.000216416574558	0.000215052132184	0.0002346819758

CHB	pi_SEM	3.12575276435e-07	1.47814501949e-07	1.14681550953e-07	8.52728376492e-08	5.00948300639e-07
CHB	pi_pimin_SEM	0.000371174060907	0.000246885128894	0.000246607465456	0.000272405450817
CHB	pi_D_SEM	6.97620211257e-06	3.32838365121e-06	2.57619747184e-06	1.86765239741e-06	1.00376827096e-05
CHB	pi_pimin_D_SEM	0.000398690271144	0.000263720485145	0.000261771507889	0.00028086555233

ESN	pi_SEM	3.41394921536e-07	1.61256058625e-07	1.24928794375e-07	9.36287597459e-08	5.62823266856e-07
ESN	pi_pimin_SEM	0.000307733050651	0.000215505565456	0.00021636504719	0.000236934872779
ESN	pi_D_SEM	7.31677917923e-06	3.50437366152e-06	2.7513549756e-06	2.00493405878e-06	1.07144225718e-05
ESN	pi_pimin_D_SEM	0.00031233437029	0.000217340596778	0.000218853895999	0.000232878707174

CDX	pi_SEM	2.98884293091e-07	1.50026669859e-07	1.19221812577e-07	8.55004607305e-08	4.86226432708e-07
CDX	pi_pimin_SEM	0.000350324589701	0.000242105508631	0.000245475930834	0.000266517769115
CDX	pi_D_SEM	6.57049515362e-06	3.35379821011e-06	2.67592796019e-06	1.85711136536e-06	9.80669337633e-06
CDX	pi_pimin_D_SEM	0.000370836260677	0.000256246638044	0.000258132613067	0.000273811090969

STU	pi_SEM	3.69895136325e-07	1.60398292763e-07	1.26098819652e-07	8.71357315478e-08	5.19465758334e-07
STU	pi_pimin_SEM	0.00038761492152	0.000244011164324	0.000243143865644	0.000265184895737
STU	pi_D_SEM	7.80515316501e-06	3.49856734788e-06	2.79498801628e-06	1.90056601086e-06	1.00972292978e-05
STU	pi_pimin_D_SEM	0.000395017111954	0.000250922012692	0.000250468243226	0.000265088474456
