# Supplementary material for: Human demographic history has amplified the effects of background selection across the genome
Source: PLoS Genet. 2018 Jun 18;14(6):e1007387. doi: 10.1371/journal.pgen.1007387 (PMC6056204; doi:10.1371/journal.pgen.1007387)
Supplement: S2 Table — Population and continental group labels are given in the first column and corresponding information is given on each row. Before calculating diversity, regions of GC-biased gene conversion and recombination hotspots were filtered out. The table structure is identical to that of S1 Table. (TXT) [file pgen.1007387.s005.txt]

Population/ContinentalGroup	descriptor	lowest1%B/lowest1%Bratio	lowest5%B/lowest5%Bratio	lowest10%B/lowest10%Bratio	lowest25%B/lowest25%Bratio	highest1%B
PJL	pi	0.000338063786497	0.000383959390573	0.000440973654253	0.000519571836884	0.00101356798589
PJL	pi_pimin	0.333538342967	0.378819571966	0.43507062219	0.512616661258
PJL	pi_D	0.00756525024822	0.00862082759149	0.00989963337645	0.0114775938537	0.0213224837929
PJL	pi_pimin_D	0.354801547592	0.404306912611	0.464281435157	0.538285969175

JPT	pi	0.000305543361931	0.000347551681183	0.000394745520524	0.000464439718365	0.000936574929882
JPT	pi_pimin	0.326234828825	0.371087961139	0.421477778157	0.495891683139
JPT	pi_D	0.0068611629098	0.00781478520375	0.00886957281914	0.0102620502812	0.0197339764884
JPT	pi_pimin_D	0.347682734589	0.396006613688	0.449456946722	0.52001938318

EUR	pi	0.000333231773637	0.000378143502543	0.000430537326726	0.000505776719249	0.000978199025617
EUR	pi_pimin	0.340658459997	0.386571129842	0.440132647295	0.517048888829
EUR	pi_D	0.00746631729223	0.00850067560596	0.00967278655138	0.0111732540165	0.0205845640635
EUR	pi_pimin_D	0.362714375161	0.412963596399	0.469904853052	0.542797699387

MSL	pi	0.000491758150879	0.000540705054659	0.000592171985041	0.000691739867375	0.0013064654489
MSL	pi_pimin	0.376403487203	0.413868621717	0.453262645053	0.529474291077
MSL	pi_D	0.0110053263639	0.01215297412	0.0133051771799	0.0152883387664	0.0275110885883
MSL	pi_pimin_D	0.400032384346	0.441748209308	0.483629614916	0.555715515122

AFR	pi	0.000491723270389	0.00053671322716	0.000587959069689	0.000686533068542	0.00129072848034
AFR	pi_pimin	0.38096569331	0.415821944997	0.455524983483	0.53189580845
AFR	pi_D	0.0110051933903	0.0120617622096	0.0132101631727	0.0151733212481	0.0271733543366
AFR	pi_pimin_D	0.404999443718	0.443881975711	0.486144000075	0.558389702651

FIN	pi	0.000328332284296	0.00037514958516	0.000425148177309	0.000498873697584	0.000967140146928
FIN	pi_pimin	0.339487803644	0.387895783617	0.439593143413	0.515823584792
FIN	pi_D	0.00736534200681	0.00843892207496	0.0095566793701	0.0110238025301	0.0203546721294
FIN	pi_pimin_D	0.361850191445	0.414593859401	0.46950790017	0.541585856067

EASN	pi	0.0003105470473	0.000350260345509	0.000397410172206	0.000467402969948	0.000944525108775
EASN	pi_pimin	0.328786439254	0.370832222727	0.420751305089	0.494854997084
EASN	pi_D	0.00697557958252	0.00787195297951	0.0089267771288	0.0103254087333	0.0198960127461
EASN	pi_pimin_D	0.350601885489	0.395654801791	0.448671663147	0.51896874339

SASN	pi	0.000338419784253	0.000383962169865	0.000440950478107	0.000518373214906	0.0010157962071
SASN	pi_pimin	0.333157164682	0.377991340369	0.434093448099	0.510312217432
SASN	pi_D	0.00757564614838	0.00862241880973	0.00990077863876	0.0114532393997	0.0213730108523
SASN	pi_pimin_D	0.354449178955	0.403425557089	0.463237430945	0.535873933666

ITU	pi	0.000339117073783	0.000382503480228	0.000439364369475	0.000516240009025	0.00101390834548
ITU	pi_pimin	0.334465216006	0.37725646695	0.433337363709	0.509158457295
ITU	pi_D	0.00759615462299	0.00859034359759	0.00986485274948	0.0114062736964	0.0213361899711
ITU	pi_pimin_D	0.356022074855	0.402618443557	0.462353061294	0.534597494297

TSI	pi	0.000331589943952	0.000376953859006	0.000430429826304	0.000506372752081	0.000984224718705
TSI	pi_pimin	0.33690471053	0.382995724292	0.437328811321	0.514488960151
TSI	pi_D	0.00742057456817	0.00847202676666	0.00966793065289	0.0111841508294	0.0207117951007
TSI	pi_pimin_D	0.358277712389	0.409043577606	0.46678381115	0.539989449248

BEB	pi	0.000338194480027	0.000384352925575	0.000441466323611	0.000518769871613	0.00101783545421
BEB	pi_pimin	0.332268323556	0.37761793813	0.433730542382	0.509679506119
BEB	pi_D	0.0075688155153	0.00863357747298	0.00991455839984	0.0114643175706	0.021417483092
BEB	pi_pimin_D	0.353394256589	0.40310887306	0.462918932036	0.535278469526

GIH	pi	0.00033495580015	0.00038069941838	0.000436953221987	0.000513159060088	0.00100682485619
GIH	pi_pimin	0.332685271018	0.378118811865	0.433991293818	0.509680563538
GIH	pi_D	0.00749448150176	0.00854950102285	0.00981128958606	0.0113373723426	0.0211804227901
GIH	pi_pimin_D	0.35384003313	0.403651103076	0.463224444729	0.535276016676

GBR	pi	0.000330878482968	0.0003745447197	0.000425828506304	0.000501153424546	0.000969291923709
GBR	pi_pimin	0.341361023315	0.386410647338	0.43931915235	0.517030434576
GBR	pi_D	0.00742064254599	0.00842337730526	0.00956936773687	0.0110717340643	0.0204011632059
GBR	pi_pimin_D	0.363736247345	0.412887109438	0.469059908021	0.542701117216

CEU	pi	0.00033362814577	0.00037721512352	0.000428658570612	0.000502580033926	0.000971431036245
CEU	pi_pimin	0.343439866879	0.388308700717	0.441265056004	0.517360486925
CEU	pi_D	0.00747743985727	0.00847779825026	0.00962921346296	0.0111020680275	0.0204355462489
CEU	pi_pimin_D	0.365903595929	0.414855475209	0.471199220498	0.543272388818

YRI	pi	0.000488732675053	0.000531392426863	0.000582631939076	0.000680527916043	0.00128090170618
YRI	pi_pimin	0.381553613906	0.41485808341	0.454860772113	0.531288164234
YRI	pi_D	0.0109403669557	0.0119451686118	0.0130920006351	0.0150409996704	0.0269680565316
YRI	pi_pimin_D	0.405678731164	0.44293768807	0.48546325983	0.557733912073

LWK	pi	0.000489807442853	0.000534144146607	0.000586408503549	0.000684171233561	0.00128716160573
LWK	pi_pimin	0.380532980997	0.41497830904	0.455582656396	0.531534836431
LWK	pi_D	0.0109622855286	0.0120013690709	0.0131747693613	0.0151206960225	0.0270953810341
LWK	pi_pimin_D	0.4045813386	0.442930441015	0.48623672591	0.558054378475

IBS	pi	0.00033591824248	0.000379364269484	0.000432944390328	0.000508554129937	0.000979154620257
IBS	pi_pimin	0.343069659817	0.387440616258	0.442161412887	0.519380820368
IBS	pi_D	0.00752080541188	0.00852457629647	0.00972500003193	0.0112344985849	0.0206073402431
IBS	pi_pimin_D	0.364957598756	0.413666984478	0.471919224762	0.545169752736

KHV	pi	0.000315131554096	0.000349998710788	0.000397235424266	0.000467848071853	0.000944390316324
KHV	pi_pimin	0.333687828696	0.370608110585	0.420626320919	0.495396938921
KHV	pi_D	0.00707371771936	0.00786830682547	0.008924109842	0.010336293813	0.0198919146247
KHV	pi_pimin_D	0.355607685476	0.395553016084	0.448630009247	0.519622872309

CHS	pi	0.000305985621771	0.00034672163225	0.000393489047373	0.000461866626579	0.000939446852339
CHS	pi_pimin	0.325708283559	0.369069981326	0.41885184499	0.491636781186
CHS	pi_D	0.00687210163543	0.00779057254576	0.00883742074135	0.0102018123962	0.0197854150612
CHS	pi_pimin_D	0.347331689236	0.393753303718	0.446663398975	0.515622864858

GWD	pi	0.000479818460197	0.000531609184527	0.000581049745486	0.000679138845485	0.00127865633508
GWD	pi_pimin	0.375252088487	0.415756110491	0.454422137947	0.531134775508
GWD	pi_D	0.0107302305649	0.01194444149	0.0130528725085	0.0150085912261	0.0269141672164
GWD	pi_pimin_D	0.398683358049	0.443797550709	0.484981474759	0.557646502879

CHB	pi	0.00031086455856	0.000347963068719	0.000395351006542	0.000464374935842	0.000936524845662
CHB	pi_pimin	0.331934128603	0.37154707676	0.422146842525	0.495849029519
CHB	pi_D	0.006995562717	0.00781902678017	0.00887900775918	0.0102578830383	0.0197305036097
CHB	pi_pimin_D	0.354555710051	0.396291292653	0.450014248741	0.51989970663

ESN	pi	0.00049298341396	0.000531934442496	0.00058300009478	0.000680744734998	0.00127408987004
ESN	pi_pimin	0.38692985915	0.417501508334	0.457581610598	0.534298836373
ESN	pi_D	0.0110403624878	0.0119571978564	0.0131006636758	0.0150467703981	0.0268228694415
ESN	pi_pimin_D	0.411602588301	0.445783695233	0.488413952296	0.560967961721

CDX	pi	0.000306445882706	0.000346053770651	0.000392600936719	0.000463747898078	0.000937282524447
CDX	pi_pimin	0.326951452431	0.369209669044	0.418871499766	0.494779200488
CDX	pi_D	0.00688164795528	0.00777681625847	0.00881892651892	0.0102438491811	0.0197476793695
CDX	pi_pimin_D	0.348478817511	0.39380912121	0.446580398329	0.51873685963

STU	pi	0.000336042344731	0.000382979597559	0.000440082436941	0.000517433260263	0.00101447540283
STU	pi_pimin	0.331247405105	0.37751491706	0.433802964284	0.510050079892
STU	pi_D	0.00752265163028	0.0085977830495	0.00988042492299	0.0114329210722	0.0213474062869
STU	pi_pimin_D	0.352391832955	0.402755394915	0.462839597008	0.535564879336

PJL	pi_SEM	3.85681509031e-07	1.62098482552e-07	1.25456100312e-07	8.7270672334e-08	5.74862030496e-07
PJL	pi_pimin_SEM	0.000422544297274	0.000265584977118	0.000273132480924	0.00030009142002
PJL	pi_D_SEM	8.11714919001e-06	3.5459373578e-06	2.80231322718e-06	1.90021733464e-06	1.12883157154e-05
PJL	pi_pimin_D_SEM	0.000422656943444	0.00026812718128	0.000274266378691	0.00029526857954

JPT	pi_SEM	3.07883422536e-07	1.53757158639e-07	1.2361826659e-07	8.79366474458e-08	5.42044932436e-07
JPT	pi_pimin_SEM	0.000382036884926	0.000275871180887	0.000276118404958	0.000303032280037
JPT	pi_D_SEM	6.7864058392e-06	3.45959312056e-06	2.79354920716e-06	1.91402226946e-06	1.11057658464e-05
JPT	pi_pimin_D_SEM	0.000397991117611	0.000288297227684	0.000288441366329	0.00030945555436

EUR	pi_SEM	3.44578178828e-07	1.62669057984e-07	1.2597966014e-07	8.58753200617e-08	5.7127018698e-07
EUR	pi_pimin_SEM	0.000399292901372	0.000276780735405	0.000285204084787	0.000315340286049
EUR	pi_D_SEM	7.36642412917e-06	3.56421737559e-06	2.79558658112e-06	1.86326566995e-06	1.13883787747e-05
EUR	pi_pimin_D_SEM	0.000403304464206	0.000284267893124	0.000292424480157	0.000314267481298

MSL	pi_SEM	3.70565643122e-07	1.71920477495e-07	1.23839892622e-07	8.84486391088e-08	6.42495401425e-07
MSL	pi_pimin_SEM	0.000335206702414	0.000240707468232	0.000240658174892	0.000267840745994
MSL	pi_D_SEM	8.00703266506e-06	3.75674936218e-06	2.7420662291e-06	1.90785048655e-06	1.25323720743e-05
MSL	pi_pimin_D_SEM	0.000339499135723	0.000240822504703	0.000238801131867	0.000261027692926

AFR	pi_SEM	3.36839162423e-07	1.66846702317e-07	1.24245302724e-07	8.82501127728e-08	6.16234837241e-07
AFR	pi_pimin_SEM	0.000320724469059	0.000241725958247	0.000242286380554	0.000266684665224
AFR	pi_D_SEM	7.29968814104e-06	3.71314833703e-06	2.75082335348e-06	1.91808083002e-06	1.21878380397e-05
AFR	pi_pimin_D_SEM	0.00032947879324	0.000247389832361	0.000244651337747	0.000263701440592

FIN	pi_SEM	3.53109676288e-07	1.6246648278e-07	1.22771602219e-07	8.66169020146e-08	5.51330576457e-07
FIN	pi_pimin_SEM	0.000423495603882	0.000281938513632	0.00028408636392	0.000310582701713
FIN	pi_D_SEM	7.7264824873e-06	3.61212822141e-06	2.72871318679e-06	1.88033566589e-06	1.07762596304e-05
FIN	pi_pimin_D_SEM	0.000435938113561	0.000286463693544	0.000284978532534	0.000303964929946

EASN	pi_SEM	3.12918745872e-07	1.47099362125e-07	1.17769791798e-07	8.50547162404e-08	5.29143523683e-07
EASN	pi_pimin_SEM	0.00038813598928	0.000266259568147	0.000271859902062	0.000296186588391
EASN	pi_D_SEM	6.9325982073e-06	3.34888862655e-06	2.69945677801e-06	1.86745437551e-06	1.08649317397e-05
EASN	pi_pimin_D_SEM	0.000404228929586	0.00028125153571	0.000287211367763	0.000303871890743

SASN	pi_SEM	3.96071750596e-07	1.68677949329e-07	1.23297168559e-07	8.63779102132e-08	5.69871166574e-07
SASN	pi_pimin_SEM	0.000433431974964	0.000265158111134	0.000268874507003	0.000297806897108
SASN	pi_D_SEM	8.32351215535e-06	3.66422752344e-06	2.7200358812e-06	1.87985991892e-06	1.12011837611e-05
SASN	pi_pimin_D_SEM	0.000435639907095	0.000269459567764	0.000269887454546	0.000291536774144

ITU	pi_SEM	3.65668085741e-07	1.59116786437e-07	1.2615556126e-07	8.85599859136e-08	5.83629408154e-07
ITU	pi_pimin_SEM	0.000415561551147	0.000273435372134	0.000280110449485	0.000307666087149
ITU	pi_D_SEM	7.74375737557e-06	3.47934348729e-06	2.80405933256e-06	1.94094442203e-06	1.1654991768e-05
ITU	pi_pimin_D_SEM	0.000418324569876	0.00027899980361	0.000285768199457	0.000307555729428

TSI	pi_SEM	3.74003724008e-07	1.6644679348e-07	1.25547667594e-07	8.76794077082e-08	5.77566294955e-07
TSI	pi_pimin_SEM	0.000425447993634	0.000284879796868	0.000287680618158	0.000314420370429
TSI	pi_D_SEM	8.07942506064e-06	3.67046595418e-06	2.81900853539e-06	1.92387974783e-06	1.14465700791e-05
TSI	pi_pimin_D_SEM	0.000434843177489	0.000291731912414	0.000294153119555	0.000312811656109

BEB	pi_SEM	3.64724849369e-07	1.59088692873e-07	1.24143516602e-07	8.51102331112e-08	5.92279136081e-07
BEB	pi_pimin_SEM	0.000395386520915	0.000262119468333	0.000277359745943	0.000309820272456
BEB	pi_D_SEM	7.59765337859e-06	3.47563764394e-06	2.78433074201e-06	1.87774521129e-06	1.17844324028e-05
BEB	pi_pimin_D_SEM	0.000397144313923	0.000267435141833	0.000282401728447	0.000308290997158

GIH	pi_SEM	3.7530823217e-07	1.64055805919e-07	1.20792608634e-07	8.48352720045e-08	5.85150622881e-07
GIH	pi_pimin_SEM	0.000418693410059	0.000271075156328	0.000275986968819	0.000309037119674
GIH	pi_D_SEM	7.87454264779e-06	3.58141752161e-06	2.71528302206e-06	1.85834251122e-06	1.16544411943e-05
GIH	pi_pimin_D_SEM	0.000422020006153	0.000277831060515	0.000283747995232	0.000308809691256

GBR	pi_SEM	3.59371204598e-07	1.70634938449e-07	1.2995098549e-07	8.79885372801e-08	5.9016440953e-07
GBR	pi_pimin_SEM	0.000425552297949	0.000298719461932	0.000297246730806	0.000326052075279
GBR	pi_D_SEM	7.85440798811e-06	3.76572858791e-06	2.92101633296e-06	1.92406526087e-06	1.17100320593e-05
GBR	pi_pimin_D_SEM	0.000440143916983	0.000304844895018	0.000303679301764	0.000323717118733

CEU	pi_SEM	3.56660005608e-07	1.72618391432e-07	1.25393325545e-07	8.64670080059e-08	5.82396532596e-07
CEU	pi_pimin_SEM	0.00041685292445	0.000285325935549	0.000292070130838	0.000317975585363
CEU	pi_D_SEM	7.67570799867e-06	3.79061171378e-06	2.7810646138e-06	1.87067405405e-06	1.15103108063e-05
CEU	pi_pimin_D_SEM	0.000424434748598	0.000293126520858	0.000295883960425	0.000315588617416

YRI	pi_SEM	3.21032983066e-07	1.60568611856e-07	1.25295400606e-07	8.9266069737e-08	6.38391470829e-07
YRI	pi_pimin_SEM	0.00031855339666	0.000246960293472	0.00025224165832	0.000277989350313
YRI	pi_D_SEM	6.98726692848e-06	3.54031838753e-06	2.80239959452e-06	1.91238892209e-06	1.22668379946e-05
YRI	pi_pimin_D_SEM	0.000321033965807	0.000246117781652	0.000250122523103	0.000266418138637

LWK	pi_SEM	3.50391446562e-07	1.61776681616e-07	1.25749387313e-07	8.82836782703e-08	6.42942296292e-07
LWK	pi_pimin_SEM	0.000338294809625	0.000246337684974	0.000247896967753	0.000274739938337
LWK	pi_D_SEM	7.40428226596e-06	3.48621977118e-06	2.79909560734e-06	1.91285530592e-06	1.2606346213e-05
LWK	pi_pimin_D_SEM	0.00034074049183	0.000248684953749	0.000249741554969	0.000269492209691

IBS	pi_SEM	3.62257134249e-07	1.68145235163e-07	1.27578246247e-07	8.8297411049e-08	5.89113412438e-07
IBS	pi_pimin_SEM	0.00043511802347	0.000286195276322	0.000295842477455	0.000324020527133
IBS	pi_D_SEM	7.78609442217e-06	3.7163793943e-06	2.83276241287e-06	1.90936306152e-06	1.16009959513e-05
IBS	pi_pimin_D_SEM	0.000438445825268	0.000287916810081	0.000296421242699	0.000318183414817

KHV	pi_SEM	3.14166690905e-07	1.46491252558e-07	1.18902079862e-07	8.63683839994e-08	5.43910730014e-07
KHV	pi_pimin_SEM	0.000381506112889	0.000262942052454	0.000274236158728	0.000302811309196
KHV	pi_D_SEM	7.04413996985e-06	3.29454900907e-06	2.68768080841e-06	1.9071381184e-06	1.11819323755e-05
KHV	pi_pimin_D_SEM	0.000403637532772	0.000273996701103	0.000286123390948	0.000309041496457

CHS	pi_SEM	3.04623433498e-07	1.46444064359e-07	1.1840712517e-07	8.70285539471e-08	5.65274509518e-07
CHS	pi_pimin_SEM	0.000383112219421	0.000272444212047	0.000284363394529	0.000311165012596
CHS	pi_D_SEM	6.71504790941e-06	3.27806639339e-06	2.68190331982e-06	1.90249464841e-06	1.16159259944e-05
CHS	pi_pimin_D_SEM	0.000398821375424	0.000285102371945	0.000298046695308	0.000319624563834

GWD	pi_SEM	3.46521855265e-07	1.59540709351e-07	1.20946156336e-07	9.00386765553e-08	6.48001297647e-07
GWD	pi_pimin_SEM	0.00032895069873	0.000246823611354	0.00025087237612	0.000279206934628
GWD	pi_D_SEM	7.39651855951e-06	3.5047714387e-06	2.67487788236e-06	1.96328830512e-06	1.25978633339e-05
GWD	pi_pimin_D_SEM	0.000329268693287	0.000247723936292	0.00025087617338	0.000272771544963

CHB	pi_SEM	3.06220826387e-07	1.52646234986e-07	1.20236952584e-07	8.52078044354e-08	5.78126704467e-07
CHB	pi_pimin_SEM	0.000389051383366	0.000278709545593	0.000288283580217	0.000316532190266
CHB	pi_D_SEM	6.90105218722e-06	3.40441071385e-06	2.71577797738e-06	1.85019476424e-06	1.16769442211e-05
CHB	pi_pimin_D_SEM	0.000412225084114	0.000288793022795	0.000298066813472	0.000319042109319

ESN	pi_SEM	3.53435268179e-07	1.63062391848e-07	1.25673082265e-07	9.45844416597e-08	6.36242287769e-07
ESN	pi_pimin_SEM	0.000335439367542	0.000244593435998	0.000246959627738	0.000277189721534
ESN	pi_D_SEM	7.81064519109e-06	3.58179067047e-06	2.8086791464e-06	2.06873450122e-06	1.24839353167e-05
ESN	pi_pimin_D_SEM	0.000347246866282	0.000245280613888	0.000247441535591	0.000271967235433

CDX	pi_SEM	3.03907085909e-07	1.44298897148e-07	1.12351680618e-07	8.49140966856e-08	5.8824434652e-07
CDX	pi_pimin_SEM	0.000380896946274	0.00028071357094	0.000287956673982	0.000326273021685
CDX	pi_D_SEM	6.70481900677e-06	3.22224352598e-06	2.5453771198e-06	1.87493227184e-06	1.18883968445e-05
CDX	pi_pimin_D_SEM	0.000396100588383	0.000292033591454	0.000299259039447	0.000329987871717

STU	pi_SEM	3.77135331584e-07	1.5644717008e-07	1.20819406799e-07	8.41432996261e-08	5.8575896011e-07
STU	pi_pimin_SEM	0.000418455244193	0.000260805642931	0.000277320120252	0.000306328994852
STU	pi_D_SEM	8.00808863706e-06	3.42746407001e-06	2.69665982245e-06	1.85465182708e-06	1.1703520381e-05
STU	pi_pimin_D_SEM	0.000423129627171	0.000265894995858	0.000284278880056	0.000307727443555
