# Supplementary material for: Human demographic history has amplified the effects of background selection across the genome
Source: PLoS Genet. 2018 Jun 18;14(6):e1007387. doi: 10.1371/journal.pgen.1007387 (PMC6056204; doi:10.1371/journal.pgen.1007387)
Supplement: S3 Table — Population labels are given in the first column and corresponding information is given on each row. The table structure is identical to that of S1 Table. (TXT) [file pgen.1007387.s006.txt]

Population	descriptor	lowest1%B/lowest1%Bratio	lowest5%B/lowest5%Bratio	lowest10%B/lowest10%Bratio	lowest25%B/lowest25%Bratio	highest1%B
PJL	psi	0.0010375298475	0.00106007206813	0.00107905324274	0.00112047757267	0.00144021826131
PJL	psi_psimin	0.720397647614	0.736049595128	0.749228968777	0.777991505014
PJL	psi_D	0.0232498329487	0.0238372854707	0.0242394322933	0.0247583062257	0.0297779327051
PJL	psi_psimin_D	0.780773909961	0.800501690523	0.814006550869	0.831431331075

JPT	psi	0.000701726120144	0.00073534217378	0.000743416330645	0.000759910477787	0.00094839715107
JPT	psi_psimin	0.739907452645	0.775352575607	0.783866052114	0.80125765554
JPT	psi_D	0.0156778508639	0.0165089640891	0.0166758126459	0.0167876091952	0.0196285767789
JPT	psi_psimin_D	0.798725808827	0.841067810214	0.849568098274	0.855263699669

MSL	psi	0.00116533356221	0.00125896741365	0.00130308288574	0.00137190710087	0.00181358153585
MSL	psi_psimin	0.642559233855	0.694188482162	0.718513537981	0.756462874011
MSL	psi_D	0.0260723985319	0.028316523237	0.0292718550639	0.0303134549687	0.037511199625
MSL	psi_psimin_D	0.695056377629	0.754881835826	0.780349745049	0.808117449502

FIN	psi	0.000512851547646	0.000527164406414	0.000539970253627	0.000560269309904	0.000721822537516
FIN	psi_psimin	0.71049533783	0.730324115714	0.748065106812	0.776187055384
FIN	psi_D	0.0114860199229	0.0118684203874	0.0121371500569	0.0123884501482	0.014934648194
FIN	psi_psimin_D	0.769085402861	0.794690322344	0.812684028388	0.829510677938

ITU	psi	0.00101494103536	0.00101274371603	0.00103906545497	0.00108273795296	0.00140167633322
ITU	psi_psimin	0.724090869842	0.722523233093	0.741301989866	0.772459324092
ITU	psi_D	0.0227297417442	0.0227718545448	0.0233396883248	0.0239181715159	0.0289861235585
ITU	psi_psimin_D	0.784159416772	0.785612277501	0.805202126378	0.825159372126

TSI	psi	0.0010105275383	0.00101870634415	0.00102131078054	0.00104869561361	0.00135769248169
TSI	psi_psimin	0.744297808172	0.750321857037	0.752240138554	0.772410267971
TSI	psi_D	0.022548479299	0.0228696549029	0.0229150966281	0.0231613510581	0.0280471033671
TSI	psi_psimin_D	0.803950376047	0.815401669239	0.817021862405	0.825801893155

BEB	psi	0.00113571622291	0.00121677233704	0.00124062601374	0.00127450172331	0.00161140946586
BEB	psi_psimin	0.704796792476	0.755098168908	0.769901157977	0.790923567413
BEB	psi_D	0.0254500351503	0.0273453449078	0.0278461976221	0.0281561127139	0.033351210741
BEB	psi_psimin_D	0.763091791418	0.819920605587	0.834938132782	0.844230601779

GIH	psi	0.000826667554132	0.000857366625912	0.000868369090226	0.000894813963528	0.00115519281445
GIH	psi_psimin	0.715610020937	0.742184867487	0.751709220631	0.774601393238
GIH	psi_D	0.0184517294364	0.01924504587	0.0194778502665	0.0197646828042	0.0238831041058
GIH	psi_psimin_D	0.772585060747	0.805801699174	0.815549359923	0.827559211593

GBR	psi	0.000743938351761	0.000760700860694	0.000774935000643	0.000802319296925	0.0010184174428
GBR	psi_psimin	0.730484691735	0.746944061173	0.7609207856	0.787809854003
GBR	psi_D	0.0166510654644	0.0170905755968	0.0174016714745	0.0177260786112	0.0210577841398
GBR	psi_psimin_D	0.790732080537	0.811603703566	0.826377142008	0.84178271054

CEU	psi	0.000824233680523	0.000852536729556	0.000867280003765	0.000899464583757	0.00114995290025
CEU	psi_psimin	0.716754295195	0.741366650211	0.754187413745	0.782175151317
CEU	psi_D	0.018461375708	0.0191846868386	0.0194901104919	0.0198816614516	0.0237899984082
CEU	psi_psimin_D	0.776014163228	0.80641816403	0.819256485749	0.835715123242

YRI	psi	0.00107017673615	0.0011717582242	0.00122063548442	0.00128712991176	0.00173038082364
YRI	psi_psimin	0.618463127614	0.677167828139	0.705414361819	0.743841987942
YRI	psi_D	0.0239666517718	0.0263743240258	0.0274300465471	0.0284344162829	0.0357713743386
YRI	psi_psimin_D	0.669995274572	0.737302508318	0.766815562843	0.794893034126

LWK	psi	0.00127072539598	0.00138383302216	0.0014239268484	0.00150391628092	0.00201037247437
LWK	psi_psimin	0.63208455755	0.688346582438	0.708290063929	0.748078428296
LWK	psi_D	0.0284594370177	0.0311239245758	0.0319895467708	0.0332242480545	0.0415230671767
LWK	psi_psimin_D	0.685388603319	0.749557455459	0.770404234221	0.80013954444

IBS	psi	0.0010258473658	0.00103253650794	0.0010429259842	0.00109542745518	0.00143770448844
IBS	psi_psimin	0.713531448256	0.718184102675	0.725410536444	0.761928104133
IBS	psi_D	0.0228941720912	0.0231911358323	0.0234008332233	0.0241912922317	0.0297187418241
IBS	psi_psimin_D	0.770361417948	0.780353891481	0.787409957051	0.814007954134

KHV	psi	0.000893819723991	0.000936945278175	0.000961543886186	0.000998465696742	0.00132271712495
KHV	psi_psimin	0.675745181741	0.708348943626	0.726945972082	0.754859582528
KHV	psi_D	0.0200389053337	0.0210513575206	0.0215686999015	0.0220579881936	0.0273337584519
KHV	psi_psimin_D	0.73311928065	0.770159638224	0.789086504131	0.806987016893

CHS	psi	0.000804259537654	0.000848414695563	0.000869252174206	0.000899078834991	0.00111340526947
CHS	psi_psimin	0.722342133369	0.761999892425	0.780714981364	0.807503664338
CHS	psi_D	0.0180238474363	0.0191042309636	0.0195358353909	0.0198781075499	0.0229953788682
CHS	psi_psimin_D	0.783803021449	0.830785657982	0.849554838944	0.864439227716

GWD	psi	0.00124920075146	0.00132643236957	0.00137290549208	0.00145556160285	0.00195412857862
GWD	psi_psimin	0.639262311152	0.678784591805	0.702566610564	0.744864805099
GWD	psi_D	0.0279687428245	0.0298400166295	0.0308472122465	0.0321538195656	0.0403992709768
GWD	psi_psimin_D	0.692308107258	0.738627601638	0.763558636102	0.795900985047

CHB	psi	0.000925369355165	0.000956416894012	0.000976675339743	0.00100865211069	0.00127843086063
CHB	psi_psimin	0.72383214741	0.748117808687	0.763964145281	0.788976660178
CHB	psi_D	0.0207405124824	0.0215294588862	0.0219409731767	0.022295726008	0.0264102008932
CHB	psi_psimin_D	0.785322026374	0.815194817083	0.830776458894	0.844208875887

ESN	psi	0.00102810326602	0.00112240422792	0.0011642792343	0.00122519689038	0.00167233107891
ESN	psi_psimin	0.614772564465	0.671161495516	0.696201397548	0.732628189376
ESN	psi_D	0.0230071413815	0.0252646137172	0.026173499072	0.0270759928719	0.0345829296011
ESN	psi_psimin_D	0.66527450528	0.730551575839	0.756832904959	0.782929415875

CDX	psi	0.000721195084924	0.00075906206198	0.000777290020187	0.000803493101286	0.00103803974328
CDX	psi_psimin	0.694766351282	0.731245664624	0.748805645661	0.774048495242
CDX	psi_D	0.0161193752461	0.0170535994611	0.0174374753532	0.0177462850096	0.0214777223546
CDX	psi_psimin_D	0.750516045414	0.794013405127	0.811886617459	0.826264755481

STU	psi	0.000993034793681	0.00101402147971	0.00103335050796	0.00107771309916	0.00139167441451
STU	psi_psimin	0.713553962999	0.728634132475	0.742523177245	0.774400310823
STU	psi_D	0.0222023015993	0.0227959310504	0.0232009547602	0.0238144366951	0.0287894016855
STU	psi_psimin_D	0.7711970482	0.791816769913	0.805885270336	0.827194568167

PJL	psi_SEM	4.67106924674e-07	2.1646539536e-07	1.42616469472e-07	8.7533470328e-08	6.01585987564e-07
PJL	psi_psimin_SEM	0.000449596495815	0.000343764538275	0.00032620967811	0.000329699382202
PJL	psi_D_SEM	1.06948994031e-05	4.87661088357e-06	3.3741693781e-06	2.01423612155e-06	1.05178508131e-05
PJL	psi_psimin_D_SEM	0.000458723179499	0.000325871415431	0.000306090640376	0.000301699431882

JPT	psi_SEM	3.26952930136e-07	1.512539036e-07	1.04602164389e-07	6.51724914007e-08	4.00180824996e-07
JPT	psi_psimin_SEM	0.000468412552323	0.000352163929057	0.000343912040662	0.000345135930752
JPT	psi_D_SEM	7.23648910201e-06	3.29438333392e-06	2.34351501275e-06	1.43645243343e-06	7.2369274144e-06
JPT	psi_psimin_D_SEM	0.00047693008191	0.000343839073562	0.000330652066303	0.000324659390876

MSL	psi_SEM	5.69617894362e-07	2.84614018487e-07	1.94078695096e-07	1.27431407044e-07	7.63108942777e-07
MSL	psi_psimin_SEM	0.000412585392539	0.00033521075428	0.000325662293504	0.000330261608144
MSL	psi_D_SEM	1.26037687344e-05	6.49015689341e-06	4.38932058208e-06	2.83611749024e-06	1.35585432335e-05
MSL	psi_psimin_D_SEM	0.000417433555045	0.000325721922366	0.000308043809691	0.000304795630689

FIN	psi_SEM	3.16517315714e-07	1.43891557173e-07	1.027680899e-07	6.31277371007e-08	3.27221805098e-07
FIN	psi_psimin_SEM	0.000536885963985	0.000386736386295	0.000370856425097	0.000366631199519
FIN	psi_D_SEM	7.05765125669e-06	3.34739255534e-06	2.36953316008e-06	1.41795443128e-06	6.03358410159e-06
FIN	psi_psimin_D_SEM	0.000564586898563	0.000395902777487	0.000369871011709	0.000350927719677

ITU	psi_SEM	4.26660908653e-07	1.8916746466e-07	1.31678869306e-07	8.47443822584e-08	5.88841931833e-07
ITU	psi_psimin_SEM	0.000427490547711	0.000332280531548	0.000325494999482	0.000330241513985
ITU	psi_D_SEM	9.30360732961e-06	4.2610839417e-06	2.9911718322e-06	1.84899718954e-06	1.02564407944e-05
ITU	psi_psimin_D_SEM	0.000424664965101	0.000316332946471	0.000304344035397	0.00029930816502

TSI	psi_SEM	4.61721786401e-07	2.09617203185e-07	1.41492476236e-07	8.64846876528e-08	5.53613383627e-07
TSI	psi_psimin_SEM	0.000452551899746	0.000334801237937	0.000318806414073	0.000319153534723
TSI	psi_D_SEM	9.77051891806e-06	4.53003939208e-06	3.10744347039e-06	1.88897077281e-06	9.80551215129e-06
TSI	psi_psimin_D_SEM	0.000448310296846	0.000319407692311	0.000303086294516	0.000295811107293

BEB	psi_SEM	4.38233333231e-07	2.36376945726e-07	1.71048027761e-07	1.0415463067e-07	6.30789982117e-07
BEB	psi_psimin_SEM	0.000392231439917	0.000325203432028	0.000317480914007	0.000316711000086
BEB	psi_D_SEM	9.75900142987e-06	5.29870100106e-06	3.85031287064e-06	2.23411006369e-06	1.13414181399e-05
BEB	psi_psimin_D_SEM	0.000394506541552	0.000318323857448	0.000306323273877	0.00029675735878

GIH	psi_SEM	3.74793786074e-07	1.81332595414e-07	1.27932448257e-07	8.00339021842e-08	4.8952823044e-07
GIH	psi_psimin_SEM	0.000434761666541	0.000352647129989	0.000336040629295	0.000334601463255
GIH	psi_D_SEM	7.97550851675e-06	4.01802895084e-06	2.83600999942e-06	1.76444535533e-06	8.59378702429e-06
GIH	psi_psimin_D_SEM	0.000430620373243	0.000334839218902	0.000314180256674	0.000305019163167

GBR	psi_SEM	4.08159081836e-07	1.75009805864e-07	1.20707646494e-07	7.62904117294e-08	4.57149207547e-07
GBR	psi_psimin_SEM	0.000513498414293	0.000376370170036	0.000363770607435	0.000366365753698
GBR	psi_D_SEM	9.328913743e-06	3.93970096812e-06	2.75687133827e-06	1.69452937295e-06	8.26460615047e-06
GBR	psi_psimin_D_SEM	0.000535026602913	0.000370348963259	0.000352253308132	0.000344054987283

CEU	psi_SEM	3.9085224367e-07	1.76287862492e-07	1.16649062761e-07	7.68574406524e-08	4.82714231348e-07
CEU	psi_psimin_SEM	0.000461593047517	0.000344280835152	0.000331789676413	0.000337338329685
CEU	psi_D_SEM	8.64698972789e-06	4.08509104226e-06	2.76116509333e-06	1.72271203805e-06	8.61563388503e-06
CEU	psi_psimin_D_SEM	0.00046409121552	0.000336966071338	0.000319245840906	0.000313705653255

YRI	psi_SEM	4.88434778886e-07	2.36467117731e-07	1.67642394481e-07	1.05069918376e-07	7.59912239165e-07
YRI	psi_psimin_SEM	0.000388465297201	0.000323615317717	0.00032165169688	0.000329836401063
YRI	psi_D_SEM	1.1036958156e-05	5.39436940075e-06	3.88975695832e-06	2.40907985989e-06	1.33015363669e-05
YRI	psi_psimin_D_SEM	0.000388331402452	0.000309372762664	0.000302224726849	0.000299982169302

LWK	psi_SEM	5.5799422429e-07	2.62931533253e-07	1.78666232711e-07	1.21517924135e-07	9.28305144846e-07
LWK	psi_psimin_SEM	0.000404546095298	0.00034385970467	0.000339085049878	0.000352943184112
LWK	psi_D_SEM	1.26908298739e-05	6.00451051724e-06	4.14143542369e-06	2.75709343033e-06	1.60939771215e-05
LWK	psi_psimin_D_SEM	0.000406009660384	0.000324749479472	0.000316416899837	0.000320479997177

IBS	psi_SEM	4.85472843067e-07	2.24544495065e-07	1.52857813182e-07	9.71037583664e-08	5.81184249042e-07
IBS	psi_psimin_SEM	0.000457038147044	0.000333068282812	0.000311680622964	0.000314978619551
IBS	psi_D_SEM	1.05136083335e-05	5.04812193292e-06	3.42871002541e-06	2.19642468325e-06	1.04114709297e-05
IBS	psi_psimin_D_SEM	0.000460864571049	0.000324316790094	0.000298461024759	0.00029435464573

KHV	psi_SEM	3.56197048409e-07	1.90649572883e-07	1.2762400437e-07	8.29633556254e-08	5.9543823289e-07
KHV	psi_psimin_SEM	0.000407952273439	0.000354443771305	0.000345344403137	0.00034431074443
KHV	psi_D_SEM	8.18782051408e-06	4.34656273522e-06	2.87620034532e-06	1.81907781324e-06	1.05395621135e-05
KHV	psi_psimin_D_SEM	0.000412982847049	0.000339574793673	0.000324060001637	0.000315553500268

CHS	psi_SEM	3.27202290295e-07	1.50954578967e-07	1.07597133097e-07	7.08425656945e-08	5.06813418123e-07
CHS	psi_psimin_SEM	0.000432353572093	0.000367071251304	0.000362283806996	0.000369544458623
CHS	psi_D_SEM	7.60864079553e-06	3.62168378998e-06	2.54963597229e-06	1.61535641203e-06	8.61249189431e-06
CHS	psi_psimin_D_SEM	0.000438565676989	0.000345840142744	0.000330568241141	0.00032638987103

GWD	psi_SEM	4.78145004048e-07	2.36083628452e-07	1.66859222807e-07	1.15165705392e-07	7.8921725002e-07
GWD	psi_psimin_SEM	0.000357003427116	0.000303098741626	0.000300312171507	0.000305906162317
GWD	psi_D_SEM	1.06759282936e-05	5.36813783668e-06	3.85466056187e-06	2.51897899575e-06	1.41200397379e-05
GWD	psi_psimin_D_SEM	0.000361205173151	0.000293150034904	0.000284938679909	0.000284201556183

CHB	psi_SEM	3.96260370611e-07	1.77556828301e-07	1.26590160881e-07	8.42162518221e-08	5.68511185087e-07
CHB	psi_psimin_SEM	0.000448335377762	0.000355750001265	0.000351752015107	0.00035822888335
CHB	psi_D_SEM	9.04397621898e-06	4.18963300867e-06	2.97085902945e-06	1.87160720065e-06	9.88909593317e-06
CHB	psi_psimin_D_SEM	0.000460653372009	0.000339382138822	0.000327000907182	0.000324245957171

ESN	psi_SEM	4.62468992497e-07	2.46373216597e-07	1.70464391803e-07	1.10385907333e-07	7.15866303808e-07
ESN	psi_psimin_SEM	0.000371241739059	0.000321906496609	0.000315704962637	0.000320077473027
ESN	psi_D_SEM	1.018979739e-05	5.65734267655e-06	3.91915635187e-06	2.40722493068e-06	1.29547973123e-05
ESN	psi_psimin_D_SEM	0.000374152220145	0.000314090684377	0.000305243436278	0.00030106771081

CDX	psi_SEM	3.2313578499e-07	1.56008283234e-07	1.15432316621e-07	7.70853100195e-08	4.50903938123e-07
CDX	psi_psimin_SEM	0.000432076313288	0.000357518950807	0.000345576325647	0.000344785006486
CDX	psi_D_SEM	6.95973082578e-06	3.50624937753e-06	2.57153278124e-06	1.6952672488e-06	8.51050174878e-06
CDX	psi_psimin_D_SEM	0.000441997694344	0.000362835034497	0.000345123871232	0.000335751875399

STU	psi_SEM	4.64699610384e-07	1.78109589747e-07	1.27436346325e-07	8.30650407492e-08	5.69781875003e-07
STU	psi_psimin_SEM	0.000445395710671	0.000325274087019	0.000319118963685	0.000323770597859
STU	psi_D_SEM	1.01367966684e-05	3.98524860213e-06	2.89032869887e-06	1.85900328357e-06	1.01498439728e-05
STU	psi_psimin_D_SEM	0.000452108176509	0.000317028447347	0.000305852344713	0.00030065004231
