# Supplementary material for: Human demographic history has amplified the effects of background selection across the genome
Source: PLoS Genet. 2018 Jun 18;14(6):e1007387. doi: 10.1371/journal.pgen.1007387 (PMC6056204; doi:10.1371/journal.pgen.1007387)
Supplement: S4 Table — Continental group and ancestry labels are given in the first column and corresponding information is given on each row. The table structure is identical to that of S1 Table. (TXT) [file pgen.1007387.s007.txt]

Ancestry('anc')/ContinentalGroup('cont')	descriptor	lowest1%B/lowest1%Bratio	lowest5%B/lowest5%Bratio	lowest10%B/lowest10%Bratio	lowest25%B/lowest25%Bratio	highest1%B
AFR_anc	het	0.000501384729562	0.000542280519621	0.000594663698318	0.000694234910173	0.00132395805836
AFR_anc	het_hetmin	0.378701369275	0.409590406734	0.449155994455	0.524363219659
AFR_anc	het_D	0.0112027766398	0.0121551219249	0.0133192606582	0.0152915755171	0.0274587921739
AFR_anc	het_hetmin_D	0.40798504788	0.442667756396	0.485063602721	0.556891775148

EUR_anc	het	0.000323992048062	0.000374722057502	0.000429705481818	0.000506188638438	0.000992551777173
EUR_anc	het_hetmin	0.326423321698	0.377534014971	0.432930041233	0.509987136268
EUR_anc	het_D	0.00725007697125	0.00840750339713	0.00962573409379	0.0111411830386	0.0205795135864
EUR_anc	het_hetmin_D	0.352295837355	0.408537517753	0.467733800092	0.54137251553

NAM_anc	het	0.00028902414903	0.000301141206145	0.000332411466146	0.000401249791335	0.000816719335808
NAM_anc	het_hetmin	0.353884298262	0.368720554224	0.407008199232	0.491294590127
NAM_anc	het_D	0.00646963482964	0.00675740907573	0.00744752045761	0.00883496116464	0.0169680433426
NAM_anc	het_hetmin_D	0.381283492682	0.398243270559	0.438914511665	0.520682378414

EASN_cont	het	0.000308647357917	0.00034928204534	0.000396604461556	0.000468626815376	0.000952349493289
EASN_cont	het_hetmin	0.324090431183	0.366758262383	0.416448440778	0.49207441037
EASN_cont	het_D	0.0069257866781	0.00783196737665	0.00888240548482	0.01031779559	0.0197485819836
EASN_cont	het_hetmin_D	0.350697922709	0.396583784251	0.449774342897	0.522457541438

AFR_cont	het	0.000490464013031	0.000537416859202	0.000588775216966	0.000689060035256	0.0013188282269
AFR_cont	het_hetmin	0.371893778907	0.407495721004	0.446438137247	0.522478986423
AFR_cont	het_D	0.0109620593242	0.0120477381677	0.0131881804357	0.0151778411154	0.0273338832332
AFR_cont	het_hetmin_D	0.40104288259	0.440762041198	0.482484699419	0.555275698879

EUR_cont	het	0.000334031443758	0.000379128944937	0.000431854331051	0.000509025225828	0.000990481329319
EUR_cont	het_hetmin	0.337241534869	0.38277242964	0.43600451444	0.513917032821
EUR_cont	het_D	0.00747498320083	0.00850147679372	0.00967287083067	0.0112074408943	0.0205336935866
EUR_cont	het_hetmin_D	0.364035002729	0.414025696735	0.47107310674	0.545807350591

AFR_anc	het_SEM	4.3688347873e-07	1.97136471491e-07	1.49996834317e-07	1.07569962124e-07	6.53659808914e-07
AFR_anc	het_hetmin_SEM	0.000379449683664	0.000253660182735	0.000245478717533	0.000265446072066
AFR_anc	het_D_SEM	9.2840500925e-06	4.30276685588e-06	3.30490068838e-06	2.3107031688e-06	1.25033445652e-05
AFR_anc	het_hetmin_D_SEM	0.000381419740115	0.000255724825824	0.000247073616271	0.000260862040097

EUR_anc	het_SEM	3.82225639981e-07	1.85382989844e-07	1.42357154214e-07	1.01945757729e-07	6.13838214376e-07
EUR_anc	het_hetmin_SEM	0.000439131251329	0.000300504262864	0.000303209209927	0.000330945614069
EUR_anc	het_D_SEM	8.41347476147e-06	4.12609421183e-06	3.17236600919e-06	2.2070070836e-06	1.17344438329e-05
EUR_anc	het_hetmin_D_SEM	0.000459273767	0.00030758975526	0.000306903094909	0.000325790668466

NAM_anc	het_SEM	4.38943119756e-07	1.7947880903e-07	1.36097107234e-07	9.86362987707e-08	5.60109512979e-07
NAM_anc	het_hetmin_SEM	0.000593438008442	0.000346123370915	0.000337295492644	0.000366136113683
NAM_anc	het_D_SEM	9.48166732149e-06	4.02363030722e-06	3.06365815791e-06	2.14533045208e-06	1.13253498289e-05
NAM_anc	het_hetmin_D_SEM	0.000619766997533	0.000369954480962	0.000359136462178	0.000379242818308

EASN_cont	het_SEM	3.54779253328e-07	1.75116451754e-07	1.31454904775e-07	9.80082462966e-08	5.8606879572e-07
EASN_cont	het_hetmin_SEM	0.000422031123496	0.00029147380733	0.000289343186955	0.000319582216256
EASN_cont	het_D_SEM	7.82485214531e-06	3.89891969768e-06	2.9587762622e-06	2.14096301827e-06	1.15983987312e-05
EASN_cont	het_hetmin_D_SEM	0.000446195251238	0.000305228802433	0.000300334429311	0.000323625299629

AFR_cont	het_SEM	4.02938992075e-07	1.91004134414e-07	1.44035859072e-07	1.04764821722e-07	6.49887779983e-07
AFR_cont	het_hetmin_SEM	0.000359599953508	0.000247216844558	0.000248457475859	0.000271482333637
AFR_cont	het_D_SEM	8.56258072477e-06	4.20592895786e-06	3.19852121074e-06	2.26721249013e-06	1.22991170905e-05
AFR_cont	het_hetmin_D_SEM	0.000363238569226	0.000253160014858	0.000249884888029	0.000265704153132

EUR_cont	het_SEM	4.12546983991e-07	1.88317521825e-07	1.49514991182e-07	1.03128340198e-07	6.16873137149e-07
EUR_cont	het_hetmin_SEM	0.00046985037053	0.000305795192607	0.000312242463586	0.000337204851439
EUR_cont	het_D_SEM	8.91212928141e-06	4.17151193584e-06	3.29753249897e-06	2.22855786005e-06	1.18277846966e-05
EUR_cont	het_hetmin_D_SEM	0.000484256899821	0.000316704598646	0.000317441767421	0.000332251040473
