# Supplementary material for: Human demographic history has amplified the effects of background selection across the genome
Source: PLoS Genet. 2018 Jun 18;14(6):e1007387. doi: 10.1371/journal.pgen.1007387 (PMC6056204; doi:10.1371/journal.pgen.1007387)
Supplement: S5 Table — Values represent mean diversity (π) calculated from 2000 total simulations for 100 samples every 100 generations (or immediately after a demographic event). (TXT) [file pgen.1007387.s008.txt]

generation	population	0.0_mig	0.01023_mig	0.02046_mig	0.05115_mig	0.1023_mig	0.2046_mig	0.0_no_mig	0.01023_no_mig	0.02046_no_mig	0.05115_no_mig	0.1023_no_mig	0.2046_no_mig
0	AFR_EUR_EASN	0.00120387428476	0.00114060616667	0.00109727441374	0.000951117211055	0.000791448883585	0.000569168088777	0.00120387428476	0.00114060616667	0.00109727441374	0.000951117211055	0.000791448883585	0.000569168088777
100	AFR_EUR_EASN	0.00120946737772	0.00114209216164	0.00109914062647	0.000954379092127	0.000791183553601	0.000569897276382	0.00120946737772	0.00114209216164	0.00109914062647	0.000954379092127	0.000791183553601	0.000569897276382
200	AFR_EUR_EASN	0.00120825361977	0.00114128585762	0.00110044764992	0.000957121340034	0.000792677561139	0.00056959958459	0.00120825361977	0.00114128585762	0.00110044764992	0.000957121340034	0.000792677561139	0.00056959958459
300	AFR_EUR_EASN	0.00121246324958	0.00114485783333	0.00110257542295	0.000955845490787	0.000795982650754	0.000571397926298	0.00121246324958	0.00114485783333	0.00110257542295	0.000955845490787	0.000795982650754	0.000571397926298
400	AFR_EUR_EASN	0.00121113649246	0.00114446225293	0.00110494499414	0.000958843886935	0.000794756164992	0.000572243170854	0.00121113649246	0.00114446225293	0.00110494499414	0.000958843886935	0.000794756164992	0.000572243170854
500	AFR_EUR_EASN	0.00121401841709	0.00114546143719	0.00110499408626	0.000959335298157	0.000793703545226	0.000573535548576	0.00121401841709	0.00114546143719	0.00110499408626	0.000959335298157	0.000793703545226	0.000573535548576
600	AFR_EUR_EASN	0.00121776421524	0.00114856797655	0.0011074894799	0.00096188831072	0.000796581975712	0.000574828153266	0.00121776421524	0.00114856797655	0.0011074894799	0.00096188831072	0.000796581975712	0.000574828153266
700	AFR_EUR_EASN	0.00121938758208	0.00115007594975	0.0011071065402	0.000961491177554	0.000796978340034	0.000574804936348	0.00121938758208	0.00115007594975	0.0011071065402	0.000961491177554	0.000796978340034	0.000574804936348
800	AFR_EUR_EASN	0.00122053535762	0.00115027404271	0.00110994817253	0.00096378551005	0.00079789430067	0.000575963379397	0.00122053535762	0.00115027404271	0.00110994817253	0.00096378551005	0.00079789430067	0.000575963379397
900	AFR_EUR_EASN	0.00122090277136	0.00115131801089	0.00110931659213	0.000964686302345	0.000799350328308	0.000577942535176	0.00122090277136	0.00115131801089	0.00110931659213	0.000964686302345	0.000799350328308	0.000577942535176
1000	AFR_EUR_EASN	0.00122035219849	0.00115594354188	0.00111190990285	0.000966082890285	0.00079980619933	0.000578309321608	0.00122035219849	0.00115594354188	0.00111190990285	0.000966082890285	0.00079980619933	0.000578309321608
1100	AFR_EUR_EASN	0.00122204536013	0.00115499644975	0.00111432896231	0.00096763028392	0.000800570820771	0.000579799047739	0.00122204536013	0.00115499644975	0.00111432896231	0.00096763028392	0.000800570820771	0.000579799047739
1200	AFR_EUR_EASN	0.00122558050838	0.00115803957538	0.001114445433	0.00097053959464	0.000801207238693	0.00058048741541	0.00122558050838	0.00115803957538	0.001114445433	0.00097053959464	0.000801207238693	0.00058048741541
1300	AFR_EUR_EASN	0.00122717581491	0.00115880362144	0.00111625961725	0.00096857790536	0.000804522547739	0.000582168803183	0.00122717581491	0.00115880362144	0.00111625961725	0.00096857790536	0.000804522547739	0.000582168803183
1400	AFR_EUR_EASN	0.0012288035201	0.00116125693551	0.00111795249497	0.000971759925461	0.000805786118928	0.000582351362647	0.0012288035201	0.00116125693551	0.00111795249497	0.000971759925461	0.000805786118928	0.000582351362647
1500	AFR_EUR_EASN	0.00123124509966	0.00116295017923	0.00112045227219	0.000972808175879	0.000806358590452	0.000583506128978	0.00123124509966	0.00116295017923	0.00112045227219	0.000972808175879	0.000806358590452	0.000583506128978
1600	AFR_EUR_EASN	0.00123274268342	0.00116602928559	0.00112062558375	0.000973307201843	0.000808229390285	0.000584150828308	0.00123274268342	0.00116602928559	0.00112062558375	0.000973307201843	0.000808229390285	0.000584150828308
1700	AFR_EUR_EASN	0.00123598704523	0.00116379713317	0.00112349108543	0.00097609890871	0.000808575035176	0.000583874965662	0.00123598704523	0.00116379713317	0.00112349108543	0.00097609890871	0.000808575035176	0.000583874965662
1800	AFR_EUR_EASN	0.00123683613317	0.00116798937018	0.00112410619012	0.000977478737018	0.000812024462312	0.000585865289782	0.00123683613317	0.00116798937018	0.00112410619012	0.000977478737018	0.000812024462312	0.000585865289782
1900	AFR_EUR_EASN	0.00123934467672	0.00116773088275	0.00112712665243	0.000980407867672	0.000811568019263	0.000587361998325	0.00123934467672	0.00116773088275	0.00112712665243	0.000980407867672	0.000811568019263	0.000587361998325
2000	AFR_EUR_EASN	0.00123924980653	0.00117020778476	0.00112893505109	0.000983009379397	0.000812488630653	0.000588443185092	0.00123924980653	0.00117020778476	0.00112893505109	0.000983009379397	0.000812488630653	0.000588443185092
2100	AFR_EUR_EASN	0.00124166631156	0.00117039765494	0.00113027317504	0.000981826252094	0.000813001979899	0.000588647326633	0.00124166631156	0.00117039765494	0.00113027317504	0.000981826252094	0.000813001979899	0.000588647326633
2200	AFR_EUR_EASN	0.00124285857538	0.0011706241273	0.0011318516273	0.000985520639866	0.000815473650754	0.000590486040201	0.00124285857538	0.0011706241273	0.0011318516273	0.000985520639866	0.000815473650754	0.000590486040201
2300	AFR_EUR_EASN	0.00124471350084	0.00117485096482	0.00113086521608	0.000986912556114	0.000814937765494	0.00059169691876	0.00124471350084	0.00117485096482	0.00113086521608	0.000986912556114	0.000814937765494	0.00059169691876
2400	AFR_EUR_EASN	0.0012438830469	0.00117395153769	0.0011326639062	0.000988761736181	0.000816440246231	0.000592548137353	0.0012438830469	0.00117395153769	0.0011326639062	0.000988761736181	0.000816440246231	0.000592548137353
2500	AFR_EUR_EASN	0.0012466381474	0.00117791685343	0.00113577586935	0.000989384401173	0.000818122680905	0.000594666547739	0.0012466381474	0.00117791685343	0.00113577586935	0.000989384401173	0.000818122680905	0.000594666547739
2600	AFR_EUR_EASN	0.00124994438777	0.00117935538358	0.00113851729146	0.000989970700168	0.000818182546901	0.000596654655779	0.00124994438777	0.00117935538358	0.00113851729146	0.000989970700168	0.000818182546901	0.000596654655779
2700	AFR_EUR_EASN	0.00125175453434	0.00117889061307	0.00113919209883	0.000991920340034	0.000821499048576	0.000597778424623	0.00125175453434	0.00117889061307	0.00113919209883	0.000991920340034	0.000821499048576	0.000597778424623
2800	AFR_EUR_EASN	0.00125202813735	0.00117993220603	0.00114031192965	0.000991955093802	0.000822735134003	0.000599436381072	0.00125202813735	0.00117993220603	0.00114031192965	0.000991955093802	0.000822735134003	0.000599436381072
2900	AFR_EUR_EASN	0.00125522665494	0.00117825900754	0.0011444231407	0.000995977138191	0.000825428080402	0.000600739606365	0.00125522665494	0.00117825900754	0.0011444231407	0.000995977138191	0.000825428080402	0.000600739606365
3000	AFR_EUR_EASN	0.00125706092211	0.00118247026214	0.00114472799916	0.000997344335846	0.000826779879397	0.000601736551926	0.00125706092211	0.00118247026214	0.00114472799916	0.000997344335846	0.000826779879397	0.000601736551926
3100	AFR_EUR_EASN	0.00125899276968	0.00118467300586	0.00114572316667	0.000998036992462	0.000827120840871	0.000602824746231	0.00125899276968	0.00118467300586	0.00114572316667	0.000998036992462	0.000827120840871	0.000602824746231
3200	AFR_EUR_EASN	0.0012616121876	0.00118631888945	0.00114730744724	0.000999423746231	0.000827920367672	0.000605246786432	0.0012616121876	0.00118631888945	0.00114730744724	0.000999423746231	0.000827920367672	0.000605246786432
3300	AFR_EUR_EASN	0.00126318652178	0.0011870755134	0.00114892656868	0.00100209021441	0.000830519293132	0.000605025572027	0.00126318652178	0.0011870755134	0.00114892656868	0.00100209021441	0.000830519293132	0.000605025572027
3400	AFR_EUR_EASN	0.00126475879313	0.00119093985511	0.00115085168928	0.00100542044556	0.000832061305695	0.000608853811558	0.00126475879313	0.00119093985511	0.00115085168928	0.00100542044556	0.000832061305695	0.000608853811558
3500	AFR_EUR_EASN	0.00126557045896	0.00119100256616	0.00115373436851	0.0010063420402	0.000831897308208	0.000609545345059	0.00126557045896	0.00119100256616	0.00115373436851	0.0010063420402	0.000831897308208	0.000609545345059
3600	AFR_EUR_EASN	0.00126878508124	0.00119172006365	0.00115359551926	0.00100761351089	0.000831643139028	0.000611439972362	0.00126878508124	0.00119172006365	0.00115359551926	0.00100761351089	0.000831643139028	0.000611439972362
3700	AFR_EUR_EASN	0.00126972192881	0.00119288932077	0.00115583186851	0.00100793566164	0.000834735906198	0.000612469246231	0.00126972192881	0.00119288932077	0.00115583186851	0.00100793566164	0.000834735906198	0.000612469246231
3800	AFR_EUR_EASN	0.00127193582998	0.00119706563568	0.00115862363233	0.0010091370603	0.000836438798995	0.000614344017588	0.00127193582998	0.00119706563568	0.00115862363233	0.0010091370603	0.000836438798995	0.000614344017588
3900	AFR_EUR_EASN	0.00127362429648	0.00119944246399	0.00116025243551	0.00101318284422	0.000836649976549	0.000615632899497	0.00127362429648	0.00119944246399	0.00116025243551	0.00101318284422	0.000836649976549	0.000615632899497
4000	AFR_EUR_EASN	0.00127696405528	0.0011988616072	0.00116044999079	0.00101250749497	0.000837015171692	0.000616539690955	0.00127696405528	0.0011988616072	0.00116044999079	0.00101250749497	0.000837015171692	0.000616539690955
4100	AFR_EUR_EASN	0.00127726736265	0.00119897203518	0.00115981788275	0.00101397972697	0.000839951504188	0.000618012536851	0.00127726736265	0.00119897203518	0.00115981788275	0.00101397972697	0.000839951504188	0.000618012536851
4200	AFR_EUR_EASN	0.00127812674204	0.00120144150084	0.0011626448727	0.00101632394389	0.000842054505025	0.00061851308459	0.00127812674204	0.00120144150084	0.0011626448727	0.00101632394389	0.000842054505025	0.00061851308459
4300	AFR_EUR_EASN	0.00127707635846	0.00120319629983	0.0011636230067	0.00101755276214	0.000839858349246	0.000620685743719	0.00127707635846	0.00120319629983	0.0011636230067	0.00101755276214	0.000839858349246	0.000620685743719
4400	AFR_EUR_EASN	0.0012793738995	0.00120567760804	0.00116823822027	0.00101837902848	0.000842898324958	0.000621803136516	0.0012793738995	0.00120567760804	0.00116823822027	0.00101837902848	0.000842898324958	0.000621803136516
4500	AFR_EUR_EASN	0.00128061234673	0.00120675013819	0.0011693943995	0.00101975248576	0.000842907289782	0.000624296072027	0.00128061234673	0.00120675013819	0.0011693943995	0.00101975248576	0.000842907289782	0.000624296072027
4600	AFR_EUR_EASN	0.00128298952848	0.00120936802094	0.00117045340285	0.00102136251173	0.000846035293132	0.000624650570352	0.00128298952848	0.00120936802094	0.00117045340285	0.00102136251173	0.000846035293132	0.000624650570352
4700	AFR_EUR_EASN	0.00128376825544	0.00121194847236	0.00117249474958	0.00102140009548	0.000846049049414	0.00062576809464	0.00128376825544	0.00121194847236	0.00117249474958	0.00102140009548	0.000846049049414	0.00062576809464
4800	AFR_EUR_EASN	0.00128465278308	0.00121252560553	0.0011737690737	0.00102482439698	0.000845898009213	0.00062763010469	0.00128465278308	0.00121252560553	0.0011737690737	0.00102482439698	0.000845898009213	0.00062763010469
4900	AFR_EUR_EASN	0.00128496604606	0.00121214898325	0.00117445178643	0.00102675540201	0.0008491810134	0.000627921159129	0.00128496604606	0.00121214898325	0.00117445178643	0.00102675540201	0.0008491810134	0.000627921159129
5000	AFR_EUR_EASN	0.00128669467002	0.00121556829899	0.00117686923451	0.00102935277052	0.000850563468174	0.000629397100503	0.00128669467002	0.00121556829899	0.00117686923451	0.00102935277052	0.000850563468174	0.000629397100503
5100	AFR_EUR_EASN	0.00128971520687	0.00121775188693	0.00118025401843	0.00103052123953	0.00085149060134	0.000630888440536	0.00128971520687	0.00121775188693	0.00118025401843	0.00103052123953	0.00085149060134	0.000630888440536
5200	AFR_EUR_EASN	0.00129161328894	0.00121946370687	0.00118082156951	0.001032254366	0.000853016136516	0.000630973100503	0.00129161328894	0.00121946370687	0.00118082156951	0.001032254366	0.000853016136516	0.000630973100503
5300	AFR_EUR_EASN	0.00129115105444	0.00122006359129	0.0011833478258	0.00103525286851	0.000854883355109	0.000631785717755	0.00129115105444	0.00122006359129	0.0011833478258	0.00103525286851	0.000854883355109	0.000631785717755
5400	AFR_EUR_EASN	0.00129325236935	0.00122034476968	0.00118311590201	0.00103625005109	0.000855383012563	0.000633894313233	0.00129325236935	0.00122034476968	0.00118311590201	0.00103625005109	0.000855383012563	0.000633894313233
5500	AFR_EUR_EASN	0.00129673009129	0.0012238015268	0.0011853980871	0.00103707618425	0.000857617245394	0.000635127291457	0.00129673009129	0.0012238015268	0.0011853980871	0.00103707618425	0.000857617245394	0.000635127291457
5600	AFR_EUR_EASN	0.00129823285343	0.00122339017839	0.00118655722111	0.0010402934531	0.000858189548576	0.000636610213568	0.00129823285343	0.00122339017839	0.00118655722111	0.0010402934531	0.000858189548576	0.000636610213568
5700	AFR_EUR_EASN	0.00129952727052	0.00122539863233	0.00118616468174	0.00103981271273	0.00086075288861	0.00063821998995	0.00129952727052	0.00122539863233	0.00118616468174	0.00103981271273	0.00086075288861	0.00063821998995
5800	AFR_EUR_EASN	0.00130143935595	0.00122669018007	0.0011899841809	0.0010414450134	0.000860696966499	0.000639224661642	0.00130143935595	0.00122669018007	0.0011899841809	0.0010414450134	0.000860696966499	0.000639224661642
5900	AFR_EUR_EASN	0.00130031746901	0.00122618354104	0.00119291333668	0.00104359872529	0.00086327918593	0.000639525127303	0.00130031746901	0.00122618354104	0.00119291333668	0.00104359872529	0.00086327918593	0.000639525127303
6000	AFR_EUR_EASN	0.0013039166273	0.00123014739112	0.00119086949665	0.00104387877806	0.000863232479062	0.000640582616415	0.0013039166273	0.00123014739112	0.00119086949665	0.00104387877806	0.000863232479062	0.000640582616415
6100	AFR_EUR_EASN	0.00130304852261	0.00122745451424	0.0011922970469	0.00104569905863	0.000865783628141	0.000642831804858	0.00130304852261	0.00122745451424	0.0011922970469	0.00104569905863	0.000865783628141	0.000642831804858
6200	AFR_EUR_EASN	0.00130712094221	0.00122957541709	0.00119557581323	0.00104787274372	0.000868973517588	0.00064258281407	0.00130712094221	0.00122957541709	0.00119557581323	0.00104787274372	0.000868973517588	0.00064258281407
6300	AFR_EUR_EASN	0.00130677933333	0.00123084322697	0.001196739067	0.0010490419263	0.000868240541039	0.000644469520101	0.00130677933333	0.00123084322697	0.001196739067	0.0010490419263	0.000868240541039	0.000644469520101
6400	AFR_EUR_EASN	0.0013097838995	0.00123290378559	0.00119702344472	0.00105097463065	0.000870974180905	0.00064517798995	0.0013097838995	0.00123290378559	0.00119702344472	0.00105097463065	0.000870974180905	0.00064517798995
6500	AFR_EUR_EASN	0.00131078175042	0.00123300125293	0.00119839596734	0.00105339783082	0.000872364540201	0.000648905770519	0.00131078175042	0.00123300125293	0.00119839596734	0.00105339783082	0.000872364540201	0.000648905770519
6600	AFR_EUR_EASN	0.0013133001273	0.00123736109129	0.0012021909196	0.00105408002848	0.000872793774707	0.00064916358794	0.0013133001273	0.00123736109129	0.0012021909196	0.00105408002848	0.000872793774707	0.00064916358794
6700	AFR_EUR_EASN	0.00131545113735	0.00123673622446	0.00120216327806	0.00105457083501	0.000873811945561	0.00064923949665	0.00131545113735	0.00123673622446	0.00120216327806	0.00105457083501	0.000873811945561	0.00064923949665
6800	AFR_EUR_EASN	0.00131522192044	0.00123799943384	0.0012037399129	0.00105755679564	0.000877910520938	0.000649972830821	0.00131522192044	0.00123799943384	0.0012037399129	0.00105755679564	0.000877910520938	0.000649972830821
6900	AFR_EUR_EASN	0.00131734928727	0.00123931367839	0.00120633356365	0.0010572449196	0.000878202785595	0.000652157668342	0.00131734928727	0.00123931367839	0.00120633356365	0.0010572449196	0.000878202785595	0.000652157668342
7000	AFR_EUR_EASN	0.00131918640034	0.00124209636348	0.00120735563233	0.00105868051424	0.000881174572864	0.000653738736181	0.00131918640034	0.00124209636348	0.00120735563233	0.00105868051424	0.000881174572864	0.000653738736181
7100	AFR_EUR_EASN	0.00132147545226	0.00124143962479	0.0012083948794	0.00106080055528	0.000883118757119	0.000653819334171	0.00132147545226	0.00124143962479	0.0012083948794	0.00106080055528	0.000883118757119	0.000653819334171
7200	AFR_EUR_EASN	0.00132393289698	0.00124645565829	0.0012087954397	0.00106360260385	0.000884409700168	0.000655300118928	0.00132393289698	0.00124645565829	0.0012087954397	0.00106360260385	0.000884409700168	0.000655300118928
7300	AFR_EUR_EASN	0.00132129896566	0.00124760142379	0.00121304346064	0.00106356245394	0.000886504337521	0.000656140672529	0.00132129896566	0.00124760142379	0.00121304346064	0.00106356245394	0.000886504337521	0.000656140672529
7400	AFR_EUR_EASN	0.00132424619598	0.00125080798074	0.0012136469397	0.00106658230905	0.000885764501675	0.000656942363484	0.00132424619598	0.00125080798074	0.0012136469397	0.00106658230905	0.000885764501675	0.000656942363484
7500	AFR_EUR_EASN	0.0013248626206	0.00125015638107	0.00121475436516	0.00106651885176	0.000886528731993	0.000658908618928	0.0013248626206	0.00125015638107	0.00121475436516	0.00106651885176	0.000886528731993	0.000658908618928
7600	AFR_EUR_EASN	0.00132922857286	0.00125262326633	0.0012153724263	0.00106766389698	0.000888445252094	0.000660611663317	0.00132922857286	0.00125262326633	0.0012153724263	0.00106766389698	0.000888445252094	0.000660611663317
7700	AFR_EUR_EASN	0.00133183954355	0.00125256607119	0.00121593532831	0.0010690120268	0.000890334382747	0.000661185099665	0.00133183954355	0.00125256607119	0.00121593532831	0.0010690120268	0.000890334382747	0.000661185099665
7800	AFR_EUR_EASN	0.00133262530402	0.0012556579598	0.00121857135846	0.00107053940871	0.00089004620268	0.000662652525963	0.00133262530402	0.0012556579598	0.00121857135846	0.00107053940871	0.00089004620268	0.000662652525963
7900	AFR_EUR_EASN	0.00133276788442	0.00125837138442	0.00122050998995	0.00107134142462	0.000891658505863	0.00066396779397	0.00133276788442	0.00125837138442	0.00122050998995	0.00107134142462	0.000891658505863	0.00066396779397
8000	AFR_EUR_EASN	0.001335285634	0.00126182551424	0.00122324902513	0.00107487334171	0.000892759696817	0.000665833177554	0.001335285634	0.00126182551424	0.00122324902513	0.00107487334171	0.000892759696817	0.000665833177554
8100	AFR_EUR_EASN	0.00133465451173	0.00126134923283	0.00122556978559	0.00107694747069	0.000896208103015	0.000666787252094	0.00133465451173	0.00126134923283	0.00122556978559	0.00107694747069	0.000896208103015	0.000666787252094
8200	AFR_EUR_EASN	0.00133625189196	0.00126567612228	0.00122527640955	0.00107650572781	0.000896980644891	0.000668877668342	0.00133625189196	0.00126567612228	0.00122527640955	0.00107650572781	0.000896980644891	0.000668877668342
8300	AFR_EUR_EASN	0.00133758601843	0.0012643550067	0.00123128261725	0.00107814856365	0.000898801095477	0.000670431527638	0.00133758601843	0.0012643550067	0.00123128261725	0.00107814856365	0.000898801095477	0.000670431527638
8400	AFR_EUR_EASN	0.0013384190804	0.00126955546985	0.00123036647571	0.00108021934673	0.000898042106365	0.000670335776382	0.0013384190804	0.00126955546985	0.00123036647571	0.00108021934673	0.000898042106365	0.000670335776382
8500	AFR_EUR_EASN	0.0013401421876	0.00127046607621	0.00123096957621	0.00108296540201	0.000899613855109	0.000671819478224	0.0013401421876	0.00127046607621	0.00123096957621	0.00108296540201	0.000899613855109	0.000671819478224
8600	AFR_EUR_EASN	0.00134362886265	0.00127251465662	0.00123042421524	0.00108425396147	0.000902408826633	0.000672242127303	0.00134362886265	0.00127251465662	0.00123042421524	0.00108425396147	0.000902408826633	0.000672242127303
8700	AFR_EUR_EASN	0.00134200052178	0.00127250348241	0.00123227725377	0.0010857010134	0.000903724254606	0.000672836348409	0.00134200052178	0.00127250348241	0.00123227725377	0.0010857010134	0.000903724254606	0.000672836348409
8800	AFR_EUR_EASN	0.00134653448157	0.00127356209129	0.00123423616248	0.00108748039698	0.000904777361809	0.000674571257956	0.00134653448157	0.00127356209129	0.00123423616248	0.00108748039698	0.000904777361809	0.000674571257956
8900	AFR_EUR_EASN	0.00134642412395	0.00127504829564	0.00123511681575	0.00108605564405	0.000904405678392	0.000676049973199	0.00134642412395	0.00127504829564	0.00123511681575	0.00108605564405	0.000904405678392	0.000676049973199
9000	AFR_EUR_EASN	0.00134938198576	0.00127837339698	0.00123891187772	0.00108899621943	0.000906002848409	0.00067691231072	0.00134938198576	0.00127837339698	0.00123891187772	0.00108899621943	0.000906002848409	0.00067691231072
9100	AFR_EUR_EASN	0.00135040629481	0.00128017446566	0.00124255523953	0.00109065497655	0.000907798298995	0.000678202319933	0.00135040629481	0.00128017446566	0.00124255523953	0.00109065497655	0.000907798298995	0.000678202319933
9200	AFR_EUR_EASN	0.00135183370268	0.00128032012395	0.00124338086683	0.00109073241792	0.000909008431323	0.000679412555276	0.00135183370268	0.00128032012395	0.00124338086683	0.00109073241792	0.000909008431323	0.000679412555276
9300	AFR_EUR_EASN	0.00135350154439	0.00128538766332	0.00124758117253	0.00109625894137	0.000911483911223	0.000680734258794	0.00135350154439	0.00128538766332	0.00124758117253	0.00109625894137	0.000911483911223	0.000680734258794
9400	AFR_EUR_EASN	0.00135569938693	0.00128383828392	0.00124704979648	0.00109652378392	0.000911698570352	0.000681466546901	0.00135569938693	0.00128383828392	0.00124704979648	0.00109652378392	0.000911698570352	0.000681466546901
9500	AFR_EUR_EASN	0.00135676591541	0.00128564667169	0.00124940673032	0.00109730817002	0.000913956382747	0.000682958660804	0.00135676591541	0.00128564667169	0.00124940673032	0.00109730817002	0.000913956382747	0.000682958660804
9600	AFR_EUR_EASN	0.00136073710637	0.00128698451089	0.00124838860553	0.00109981039615	0.000912509932161	0.000684342629816	0.00136073710637	0.00128698451089	0.00124838860553	0.00109981039615	0.000912509932161	0.000684342629816
9700	AFR_EUR_EASN	0.00136230915159	0.00128807314657	0.00125063625461	0.0011002456072	0.000915746536013	0.00068504531072	0.00136230915159	0.00128807314657	0.00125063625461	0.0011002456072	0.000915746536013	0.00068504531072
9800	AFR_EUR_EASN	0.00136015119849	0.00129113230653	0.00125350864238	0.00110316270436	0.000915078845896	0.000686645871859	0.00136015119849	0.00129113230653	0.00125350864238	0.00110316270436	0.000915078845896	0.000686645871859
9900	AFR_EUR_EASN	0.00136582535176	0.00129135383333	0.00125520077554	0.00110351451424	0.000914524757956	0.000685963778894	0.00136582535176	0.00129135383333	0.00125520077554	0.00110351451424	0.000914524757956	0.000685963778894
10000	AFR_EUR_EASN	0.00136391788777	0.00129451861725	0.0012578219464	0.0011053508526	0.000916780324121	0.000688112764657	0.00136391788777	0.00129451861725	0.0012578219464	0.0011053508526	0.000916780324121	0.000688112764657
10100	AFR_EUR_EASN	0.00136959807454	0.00129697542044	0.00125975927387	0.0011052436541	0.000917960009213	0.000689180419598	0.00136959807454	0.00129697542044	0.00125975927387	0.0011052436541	0.000917960009213	0.000689180419598
10200	AFR_EUR_EASN	0.00136954212228	0.00129908322948	0.00126052597739	0.00110645681742	0.000919753644891	0.000690539140704	0.00136954212228	0.00129908322948	0.00126052597739	0.00110645681742	0.000919753644891	0.000690539140704
10300	AFR_EUR_EASN	0.00136984701591	0.00129723773199	0.00126317242044	0.00110894655528	0.000920999099665	0.000691572852596	0.00136984701591	0.00129723773199	0.00126317242044	0.00110894655528	0.000920999099665	0.000691572852596
10400	AFR_EUR_EASN	0.00136944855193	0.0013029499196	0.00126146123618	0.00111127373618	0.000922489218593	0.00069337668593	0.00136944855193	0.0013029499196	0.00126146123618	0.00111127373618	0.000922489218593	0.00069337668593
10500	AFR_EUR_EASN	0.00137254979481	0.00130655845896	0.00126335305444	0.00111515034087	0.000923516021776	0.000694975442211	0.00137254979481	0.00130655845896	0.00126335305444	0.00111515034087	0.000923516021776	0.000694975442211
10600	AFR_EUR_EASN	0.00137349243802	0.00130443116248	0.00126630107873	0.00111637420436	0.000925108819095	0.000695143097152	0.00137349243802	0.00130443116248	0.00126630107873	0.00111637420436	0.000925108819095	0.000695143097152
10700	AFR_EUR_EASN	0.00137536571524	0.00130545715662	0.00126416898325	0.00111588005946	0.00092639781742	0.00069537278727	0.00137536571524	0.00130545715662	0.00126416898325	0.00111588005946	0.00092639781742	0.00069537278727
10800	AFR_EUR_EASN	0.00137710836265	0.00130826467923	0.00126636512395	0.00111588828727	0.000927569375209	0.000696389972362	0.00137710836265	0.00130826467923	0.00126636512395	0.00111588828727	0.000927569375209	0.000696389972362
10900	AFR_EUR_EASN	0.00138155375544	0.00130897603853	0.00126764250838	0.00111847676298	0.000928969593802	0.000698690826633	0.00138155375544	0.00130897603853	0.00126764250838	0.00111847676298	0.000928969593802	0.000698690826633
11000	AFR_EUR_EASN	0.00138136884757	0.00131124995477	0.00127002246566	0.00111906762228	0.000930254105528	0.000699153813233	0.00138136884757	0.00131124995477	0.00127002246566	0.00111906762228	0.000930254105528	0.000699153813233
11100	AFR_EUR_EASN	0.00138156213065	0.0013135218124	0.00127145268258	0.00112163543049	0.000930404976549	0.000700550329983	0.00138156213065	0.0013135218124	0.00127145268258	0.00112163543049	0.000930404976549	0.000700550329983
11200	AFR_EUR_EASN	0.00138357010302	0.00131255117672	0.00127328162898	0.00112233750754	0.000931632515913	0.000702184318258	0.00138357010302	0.00131255117672	0.00127328162898	0.00112233750754	0.000931632515913	0.000702184318258
11300	AFR_EUR_EASN	0.00138559942044	0.00131232466499	0.0012733666072	0.00112577500419	0.000934114026801	0.000703253902848	0.00138559942044	0.00131232466499	0.0012733666072	0.00112577500419	0.000934114026801	0.000703253902848
11400	AFR_EUR_EASN	0.00138525784171	0.00131604092295	0.00127372693384	0.00112472949581	0.000936241573702	0.000703402747906	0.00138525784171	0.00131604092295	0.00127372693384	0.00112472949581	0.000936241573702	0.000703402747906
11500	AFR_EUR_EASN	0.00138916144221	0.00131899415578	0.00127597170017	0.00112509774874	0.000937024197655	0.000705216726968	0.00138916144221	0.00131899415578	0.00127597170017	0.00112509774874	0.000937024197655	0.000705216726968
11600	AFR_EUR_EASN	0.00139104062395	0.00132043067337	0.00127695302764	0.00112720410134	0.000939482347571	0.000706106542714	0.00139104062395	0.00132043067337	0.00127695302764	0.00112720410134	0.000939482347571	0.000706106542714
11700	AFR_EUR_EASN	0.00139195064322	0.00132120364405	0.00128065313819	0.00112850734757	0.000940028933836	0.000706719375209	0.00139195064322	0.00132120364405	0.00128065313819	0.00112850734757	0.000940028933836	0.000706719375209
11800	AFR_EUR_EASN	0.00139391126884	0.00132336294807	0.00128057263317	0.00112937289363	0.000943116175879	0.000707939255444	0.00139391126884	0.00132336294807	0.00128057263317	0.00112937289363	0.000943116175879	0.000707939255444
11900	AFR_EUR_EASN	0.00139445418928	0.00132671330235	0.00128071810302	0.0011308049531	0.000943286478224	0.000709610140704	0.00139445418928	0.00132671330235	0.00128071810302	0.0011308049531	0.000943286478224	0.000709610140704
12000	AFR_EUR_EASN	0.00139626801675	0.00132717542546	0.00128234662228	0.00113303484171	0.000944356947236	0.000709342739531	0.00139626801675	0.00132717542546	0.00128234662228	0.00113303484171	0.000944356947236	0.000709342739531
12100	AFR_EUR_EASN	0.00139937524204	0.00132727899497	0.00128290821106	0.00113455643216	0.000947037058626	0.000710299242044	0.00139937524204	0.00132727899497	0.00128290821106	0.00113455643216	0.000947037058626	0.000710299242044
12200	AFR_EUR_EASN	0.00140205229564	0.00132860231491	0.00128522355779	0.00113616280653	0.000949804201005	0.00071137280737	0.00140205229564	0.00132860231491	0.00128522355779	0.00113616280653	0.000949804201005	0.00071137280737
12300	AFR_EUR_EASN	0.00140210084506	0.00132804017588	0.0012909268191	0.00113613259715	0.000949188211055	0.000711512175042	0.00140210084506	0.00132804017588	0.0012909268191	0.00113613259715	0.000949188211055	0.000711512175042
12400	AFR_EUR_EASN	0.00140230170184	0.00133165671022	0.00129009401759	0.00113781941792	0.000950797819095	0.00071244511139	0.00140230170184	0.00133165671022	0.00129009401759	0.00113781941792	0.000950797819095	0.00071244511139
12500	AFR_EUR_EASN	0.00140439624791	0.00133146326968	0.00129081998157	0.00113872089196	0.000953725574539	0.000714081030988	0.00140439624791	0.00133146326968	0.00129081998157	0.00113872089196	0.000953725574539	0.000714081030988
12600	AFR_EUR_EASN	0.00140657920603	0.00133537779397	0.00129112678811	0.00114038436432	0.00095450321608	0.000713956795645	0.00140657920603	0.00133537779397	0.00129112678811	0.00114038436432	0.00095450321608	0.000713956795645
12700	AFR_EUR_EASN	0.00140823308626	0.00133518647571	0.00129327441876	0.00114542482077	0.000956993942211	0.00071552738526	0.00140823308626	0.00133518647571	0.00129327441876	0.00114542482077	0.000956993942211	0.00071552738526
12800	AFR_EUR_EASN	0.00141005145477	0.00133598096399	0.00129381489196	0.00114371396064	0.000957107781407	0.000716570093802	0.00141005145477	0.00133598096399	0.00129381489196	0.00114371396064	0.000957107781407	0.000716570093802
12900	AFR_EUR_EASN	0.00140870299749	0.00133811706281	0.00129730776214	0.0011447871541	0.00095819201005	0.000715599288945	0.00140870299749	0.00133811706281	0.00129730776214	0.0011447871541	0.00095819201005	0.000715599288945
13000	AFR_EUR_EASN	0.00141170878392	0.0013386420134	0.00129780661642	0.00114576622111	0.000958626846734	0.000719039974037	0.00141170878392	0.0013386420134	0.00129780661642	0.00114576622111	0.000958626846734	0.000719039974037
13100	AFR_EUR_EASN	0.00141463504774	0.00134117627722	0.00129899630737	0.00114930947487	0.000959943509213	0.000720572409548	0.00141463504774	0.00134117627722	0.00129899630737	0.00114930947487	0.000959943509213	0.000720572409548
13200	AFR_EUR_EASN	0.00141238579899	0.00134055224707	0.00129921026214	0.00114976182496	0.000960495931323	0.000721283390285	0.00141238579899	0.00134055224707	0.00129921026214	0.00114976182496	0.000960495931323	0.000721283390285
13300	AFR_EUR_EASN	0.00141534144054	0.00134248498492	0.00130074015243	0.00115212975963	0.000962735054439	0.000722642794807	0.00141534144054	0.00134248498492	0.00130074015243	0.00115212975963	0.000962735054439	0.000722642794807
13400	AFR_EUR_EASN	0.00141865885427	0.00134641872446	0.00130117160637	0.00115320855695	0.00096343020938	0.000722957421273	0.00141865885427	0.00134641872446	0.00130117160637	0.00115320855695	0.00096343020938	0.000722957421273
13500	AFR_EUR_EASN	0.00141773149749	0.00134625638023	0.00130481262647	0.00115371396901	0.000963382798157	0.000724568362647	0.00141773149749	0.00134625638023	0.00130481262647	0.00115371396901	0.000963382798157	0.000724568362647
13600	AFR_EUR_EASN	0.00141934116332	0.00134871932496	0.00130596072278	0.00115425661223	0.000965879565327	0.000725423371022	0.00141934116332	0.00134871932496	0.00130596072278	0.00115425661223	0.000965879565327	0.000725423371022
13700	AFR_EUR_EASN	0.00142164742379	0.00135123712395	0.00130648822781	0.00115564271524	0.000966961837521	0.000726399238693	0.00142164742379	0.00135123712395	0.00130648822781	0.00115564271524	0.000966961837521	0.000726399238693
13800	AFR_EUR_EASN	0.00142247468425	0.00135281139112	0.00130889439196	0.00115949050503	0.00096657641541	0.000727358890285	0.00142247468425	0.00135281139112	0.00130889439196	0.00115949050503	0.00096657641541	0.000727358890285
13900	AFR_EUR_EASN	0.0014250441943	0.00135319844389	0.00131022007203	0.0011581628057	0.000968185603015	0.000727600004188	0.0014250441943	0.00135319844389	0.00131022007203	0.0011581628057	0.000968185603015	0.000727600004188
14000	AFR_EUR_EASN	0.00142689829732	0.00135299446147	0.00130999561977	0.00115862798409	0.000970616024288	0.000729432707705	0.00142689829732	0.00135299446147	0.00130999561977	0.00115862798409	0.000970616024288	0.000729432707705
14100	AFR_EUR_EASN	0.00143086507203	0.00135477900503	0.00131180409213	0.00116078220938	0.000971348763819	0.000728843103015	0.00143086507203	0.00135477900503	0.00131180409213	0.00116078220938	0.000971348763819	0.000728843103015
14200	AFR_EUR_EASN	0.00142904310134	0.00135646070184	0.00131343232328	0.00116311937186	0.000971136882747	0.000730520162479	0.00142904310134	0.00135646070184	0.00131343232328	0.00116311937186	0.000971136882747	0.000730520162479
14300	AFR_EUR_EASN	0.00142982316164	0.00135729370017	0.00131459480067	0.00116432275377	0.000974064370184	0.00073109720268	0.00142982316164	0.00135729370017	0.00131459480067	0.00116432275377	0.000974064370184	0.00073109720268
14400	AFR_EUR_EASN	0.00143197441374	0.00135750428476	0.00131586561977	0.00116510201089	0.000972751786432	0.000732013239531	0.00143197441374	0.00135750428476	0.00131586561977	0.00116510201089	0.000972751786432	0.000732013239531
14500	AFR_EUR_EASN	0.00143350786013	0.00136026928978	0.00131700743216	0.00116599503853	0.000973972223618	0.000731644119765	0.00143350786013	0.00136026928978	0.00131700743216	0.00116599503853	0.000973972223618	0.000731644119765
14600	AFR_EUR_EASN	0.00143485785846	0.00136113168509	0.00131820769598	0.0011677829062	0.000976249500838	0.000732728371022	0.00143485785846	0.00136113168509	0.00131820769598	0.0011677829062	0.000976249500838	0.000732728371022
14700	AFR_EUR_EASN	0.00143925227219	0.00136106309966	0.00131844830151	0.00117131719765	0.000976629364322	0.000734323788945	0.00143925227219	0.00136106309966	0.00131844830151	0.00117131719765	0.000976629364322	0.000734323788945
14800	AFR_EUR_EASN	0.00143729964908	0.00136195519933	0.00132284099246	0.00117012852094	0.000978046509213	0.000735410505863	0.00143729964908	0.00136195519933	0.00132284099246	0.00117012852094	0.000978046509213	0.000735410505863
14900	AFR_EUR_EASN	0.00143844738693	0.00136222885176	0.00132369349162	0.0011708733459	0.000978574943049	0.000736361253769	0.00143844738693	0.00136222885176	0.00132369349162	0.0011708733459	0.000978574943049	0.000736361253769
15000	AFR_EUR_EASN	0.00144050471441	0.00136558030905	0.00132447875879	0.00117235681072	0.00097980070268	0.000736551032663	0.00144050471441	0.00136558030905	0.00132447875879	0.00117235681072	0.00097980070268	0.000736551032663
15100	AFR_EUR_EASN	0.00144200396566	0.0013688619598	0.00132684396399	0.00117461988777	0.000981343900335	0.000739441579564	0.00144200396566	0.0013688619598	0.00132684396399	0.00117461988777	0.000981343900335	0.000739441579564
15200	AFR_EUR_EASN	0.00144372503183	0.00137035702094	0.00132598614657	0.00117467451173	0.000982007144054	0.000738895706868	0.00144372503183	0.00137035702094	0.00132598614657	0.00117467451173	0.000982007144054	0.000738895706868
15300	AFR_EUR_EASN	0.00144272402178	0.00137146414322	0.00132991548074	0.00117742591122	0.000984208505863	0.000738420933836	0.00144272402178	0.00137146414322	0.00132991548074	0.00117742591122	0.000984208505863	0.000738420933836
15400	AFR_EUR_EASN	0.00144757620101	0.00137298653853	0.00133029190452	0.00118003376131	0.000986254725293	0.000739754294807	0.00144757620101	0.00137298653853	0.00133029190452	0.00118003376131	0.000986254725293	0.000739754294807
15500	AFR_EUR_EASN	0.00144930800503	0.00137282777136	0.00133209907789	0.00117856456951	0.00098558960134	0.000740354109715	0.00144930800503	0.00137282777136	0.00133209907789	0.00117856456951	0.00098558960134	0.000740354109715
15600	AFR_EUR_EASN	0.00144848578811	0.00137368476801	0.00133423377638	0.00118180201591	0.000987099059464	0.000740233442211	0.00144848578811	0.00137368476801	0.00133423377638	0.00118180201591	0.000987099059464	0.000740233442211
15700	AFR_EUR_EASN	0.00145003851759	0.0013749079598	0.00133525116834	0.00118447433082	0.000990006638191	0.000742391595477	0.00145003851759	0.0013749079598	0.00133525116834	0.00118447433082	0.000990006638191	0.000742391595477
15800	AFR_EUR_EASN	0.00145158039531	0.00137913185176	0.00133420335595	0.00118392076466	0.000990895424623	0.000742123396985	0.00145158039531	0.00137913185176	0.00133420335595	0.00118392076466	0.000990895424623	0.000742123396985
15900	AFR_EUR_EASN	0.0014513655201	0.00137839830905	0.00133663806951	0.00118548003266	0.000991655082077	0.000743637459799	0.0014513655201	0.00137839830905	0.00133663806951	0.00118548003266	0.000991655082077	0.000743637459799
16000	AFR_EUR_EASN	0.00145519852429	0.00138015819514	0.00133773675461	0.00118691170268	0.000994176507538	0.000743897899497	0.00145519852429	0.00138015819514	0.00133773675461	0.00118691170268	0.000994176507538	0.000743897899497
16100	AFR_EUR_EASN	0.00145736186432	0.0013827061608	0.00133920825796	0.00118751027136	0.000994831394472	0.000745043580402	0.00145736186432	0.0013827061608	0.00133920825796	0.00118751027136	0.000994831394472	0.000745043580402
16125	AFR	0.0014533815067	0.00137983575126	0.00133943965075	0.00118913515829	0.00099259490536	0.000743731634003	0.0014533815067	0.00137983575126	0.00133943965075	0.00118913515829	0.00099259490536	0.000743731634003
16125	EUR_EASN	0.00145471041206	0.00138016471106	0.00133817317755	0.00118965710134	0.000994572305695	0.00074289221273	0.00145471041206	0.00138016471106	0.00133817317755	0.00118965710134	0.000994572305695	0.00074289221273
16200	AFR	0.00145725157873	0.00138227296399	0.00134097092714	0.00118767776131	0.000994775390285	0.000744396015913	0.00145602834422	0.00138160432998	0.00134082805779	0.00118858145142	0.000995380753769	0.000744243125628
16200	EUR_EASN	0.00144647567923	0.00137353412563	0.00133259299916	0.00118454743049	0.000991801721106	0.000741887180905	0.00144669771692	0.00137507311474	0.00133408733417	0.00118109888191	0.000989010744556	0.000739379206868
16300	AFR	0.00145649202429	0.00138167480151	0.00134154263149	0.00119071366667	0.000995845050251	0.000744850092965	0.00145866251005	0.00138114823786	0.00134253161893	0.00119020570603	0.000995621804858	0.000745426314908
16300	EUR_EASN	0.00143954680402	0.0013649100134	0.00132442748325	0.00117358435427	0.000984234721106	0.00073627591876	0.0014390061005	0.00136746798576	0.00132595287186	0.00117365832915	0.000983557510888	0.000735515363484
16400	AFR	0.00145770616415	0.00138524182328	0.00134305542546	0.00119127913149	0.000996751288945	0.00074655749665	0.00146043085092	0.00138296315913	0.00134186550586	0.00119134615494	0.000995977208543	0.000745812907873
16400	EUR_EASN	0.0014310183593	0.00135833330737	0.0013178523593	0.00116663886516	0.000978134174204	0.000731549109715	0.00143143107873	0.00135918201926	0.00131956994556	0.00116433792379	0.00097816981072	0.000730972132328
16500	AFR	0.00146010397069	0.00138558737605	0.00134438507035	0.00119311133752	0.000998090009213	0.000749336089615	0.00145852174539	0.0013849589799	0.00134755917672	0.00119311267588	0.0009987090134	0.000746411556114
16500	EUR_EASN	0.00142274593886	0.00135013758794	0.00130912283585	0.00115641233417	0.000971007690117	0.000726900109715	0.00141974053015	0.00135159246231	0.00131083648744	0.00115778103853	0.00097124451675	0.000726707396985
16600	AFR	0.00146172119849	0.00138792410804	0.00134573344975	0.00119471006784	0.00100052116918	0.000749445796482	0.00146018927554	0.00138811121692	0.00134670644389	0.00119446732915	0.000998032356784	0.000747758600503
16600	EUR_EASN	0.0014136611005	0.00134077185846	0.00130083523869	0.00115085695059	0.000966964046901	0.000723742920436	0.00141151144305	0.00134333146566	0.00130485198157	0.0011494885268	0.000965893063652	0.000719103655779
16700	AFR	0.00146265673953	0.00139031268007	0.00134626663484	0.00119529806449	0.000998973236181	0.000750028931323	0.00146261971273	0.00138752762647	0.00134930152596	0.00119499238777	0.000999156355109	0.000748286083752
16700	EUR_EASN	0.00140711108626	0.00133903465745	0.00129484577889	0.00114274095059	0.00095818988191	0.000719620350084	0.00140347121106	0.00133466356533	0.00129480273786	0.00114284217253	0.000956816292295	0.000713062234506
16800	AFR	0.00146413049916	0.00139048113652	0.00134972723618	0.00119884830988	0.00100210197655	0.000750842658291	0.00146271277471	0.00138826533836	0.00135121873702	0.00119598630486	0.00100089439112	0.000749582510888
16800	EUR_EASN	0.00139680940955	0.00132865905444	0.00128926987186	0.00113652031658	0.000952013130653	0.000714412816583	0.00139638980737	0.00132705795812	0.00128833816248	0.00113397737521	0.000951338965662	0.00070961488191
16900	AFR	0.00146683708208	0.00139176076717	0.00135117271273	0.00120020236013	0.00100461173869	0.000751003747069	0.00146434399079	0.00138843752764	0.00134801347739	0.00119798066415	0.00100273487856	0.00074904638861
16900	EUR_EASN	0.00138892860804	0.00132179187102	0.00128228692211	0.00113157216332	0.000948752399497	0.000709091039363	0.00138795078308	0.00132188274791	0.00128193870184	0.00112988624958	0.000944505051089	0.00070672569933
17000	AFR	0.00146926450251	0.00139249142714	0.0013520635469	0.00120027051926	0.00100341666583	0.000752258057789	0.00146723145561	0.00139262970184	0.00135105525963	0.00119944509966	0.00100344553183	0.000750172638191
17000	EUR_EASN	0.00138641884255	0.00131566653266	0.00127384344221	0.00112838113065	0.000941062383585	0.000705934880235	0.00138134800503	0.00131271474707	0.0012713706675	0.00112237122781	0.000938060188442	0.000700750624791
17100	AFR	0.00146901419095	0.00139251928727	0.00135383488107	0.00120148821441	0.00100511786013	0.000752719539363	0.00146686522111	0.00139297244305	0.0013517600201	0.00119911538191	0.00100415647152	0.000751212431323
17100	EUR_EASN	0.00137844347906	0.00131105840787	0.00126800522278	0.00112453924037	0.000935002161642	0.000700733725293	0.00137417074791	0.00130339598576	0.00126191347404	0.00111452416248	0.000932413884422	0.000695952957286
17200	AFR	0.00147149856449	0.00139704780486	0.0013522795067	0.00120294046817	0.0010066126876	0.000754739849246	0.00146512296985	0.00139248308543	0.00135508934338	0.0012032358928	0.00100582749916	0.000752592537688
17200	EUR_EASN	0.00137244778559	0.00130570151508	0.00126272181826	0.00112160319765	0.000927902140704	0.000696903758794	0.00136549420603	0.00129331306365	0.00125848181575	0.00110778115745	0.000927893639028	0.00069073108459
17300	AFR	0.00146978545729	0.00139754693719	0.00135252061474	0.00120451078476	0.0010069364196	0.000754639823283	0.00146862613652	0.00139794093551	0.00135301898744	0.00120313697571	0.001007618366	0.000753657779732
17300	EUR_EASN	0.00136558909213	0.00129806618258	0.00125430880988	0.00111628147739	0.000924416350921	0.000690764881072	0.00135744906365	0.00128659456951	0.0012444509464	0.00109931429564	0.000923236934673	0.000682998843384
17400	AFR	0.00147451316667	0.0013995316876	0.00135593294724	0.00120460083752	0.00100802936348	0.000756988102178	0.0014691821943	0.00139597543886	0.00135358758794	0.00120529541541	0.00100662929983	0.000754263954774
17400	EUR_EASN	0.00135778765745	0.00129264633333	0.00124609839782	0.00111114133752	0.000917341193467	0.000687865244556	0.00134958206784	0.00127893529732	0.00123793566164	0.00109358735008	0.000915158768844	0.00067851049665
17500	AFR	0.00147406616248	0.00140251463149	0.00135915977889	0.0012081996943	0.00100802167839	0.000757307961474	0.00147172073451	0.00139890023199	0.00135428524623	0.0012061126541	0.00100839237437	0.000755896312395
17500	EUR_EASN	0.00135110212563	0.00128614200586	0.00124085171524	0.00110594347822	0.00091241588526	0.000683358180067	0.00134136646147	0.00126961139028	0.00123156085092	0.00108545477889	0.000906839056951	0.000673393899497
17600	AFR	0.00147518447236	0.00140323799414	0.00135904587856	0.00120896536097	0.0010112438191	0.000758380246231	0.0014723026608	0.00140131733501	0.0013555063392	0.00120743465913	0.00101075237521	0.000756761266332
17600	EUR_EASN	0.00134510847404	0.00128366483333	0.00123696101843	0.00110272986013	0.000906726432161	0.000680110211893	0.00133573912395	0.00126345302178	0.00122298195142	0.00107673923367	0.000900435085427	0.000666366416248
17700	AFR	0.00147543497739	0.0014052955603	0.0013608634732	0.00121159683752	0.0010105696206	0.000760777155779	0.00147133253769	0.00140410746566	0.00135636353518	0.00120846276801	0.00101082442881	0.000756626849246
17700	EUR_EASN	0.0013390338392	0.0012757584129	0.00123004130318	0.00109742713233	0.000903087325796	0.000676209809045	0.00132417986683	0.00125659751424	0.00121490986181	0.00107297368342	0.00089323680737	0.000663267376047
17800	AFR	0.00147659732245	0.00140702145394	0.00136149429146	0.00121209110637	0.00101232852596	0.000760179172529	0.00147465794975	0.00140384507203	0.00135759769849	0.00121049092714	0.00101168805695	0.000758225850921
17800	EUR_EASN	0.00133410203685	0.00126871425712	0.0012265620871	0.00108885303099	0.00089821519933	0.000673254139866	0.00131730821022	0.00125024138275	0.00121247026801	0.00106789663065	0.000886419705193	0.000658366943886
17900	AFR	0.00148090808459	0.00140604056616	0.00136431221692	0.00121314078811	0.00101384387018	0.000761270248744	0.00147591623618	0.00140570808961	0.00135766846315	0.00120988549079	0.0010125896407	0.000759236164154
17900	EUR_EASN	0.00133112388358	0.00126430425796	0.00122076745729	0.00108449886265	0.000895399128141	0.000667987453099	0.00131227591792	0.00124210537856	0.00119966253183	0.00105867078308	0.00088076038526	0.000651974480737
18000	AFR	0.00148349388693	0.00141018121106	0.00136549040704	0.00121512620938	0.0010142861541	0.000763136031826	0.00147860991457	0.00140578907789	0.00135832434925	0.00121093243886	0.00101410375293	0.00076091670268
18000	EUR_EASN	0.00132243073032	0.00125935484925	0.00121719125628	0.00107960978224	0.000890851913735	0.000662778700168	0.00130585892546	0.00123162644556	0.00119220073032	0.00105386157119	0.000876112079564	0.000648871536851
18100	AFR	0.00148477729564	0.00141102886013	0.00136540836348	0.00121833139112	0.00101780049832	0.000763386636516	0.00147906189112	0.00140860074204	0.00136171162647	0.00121179944975	0.00101550315997	0.000760179009213
18100	EUR_EASN	0.00131790440955	0.00125483099749	0.00121002505276	0.00107559284841	0.000884570262982	0.0006603865134	0.00129708365075	0.00122574994221	0.00118260622697	0.0010440629062	0.000870683840034	0.000642427612228
18200	AFR	0.00148462196315	0.00141330190285	0.00136480519095	0.00121936208878	0.00102042681491	0.000764747795645	0.00148209087856	0.0014106886139	0.00136246173032	0.00121233771776	0.00101618827136	0.000759962515075
18200	EUR_EASN	0.00131272318844	0.00124945958626	0.00120683521692	0.00106916849665	0.000879282870184	0.00065625690871	0.00129013938861	0.00121905824456	0.00117733294137	0.00103908888358	0.000862361751256	0.000635144985762
18300	AFR	0.00148562210134	0.00141637047069	0.00136709327722	0.00121948181156	0.00102103032077	0.000766022994137	0.00148246314824	0.00141268035511	0.00136546832831	0.00121613322027	0.00101737546985	0.000761273825796
18300	EUR_EASN	0.00130908753685	0.00124313233501	0.00120637690704	0.00106701625209	0.000877028932998	0.0006531769866	0.00128469848995	0.00120916009213	0.00117039700921	0.0010320974732	0.000855105592965	0.000629450880235
18400	AFR	0.00148769020938	0.00141730862395	0.0013700463526	0.00122206532998	0.0010223556005	0.000768400763819	0.00148295443132	0.00140898493551	0.00136570992211	0.00121461370687	0.0010186289263	0.000761594482412
18400	EUR_EASN	0.00130626627471	0.00123926969598	0.00120142494472	0.00106160849246	0.000874099672529	0.000647405791457	0.00127354664908	0.0011995953861	0.00116450786097	0.00102569692379	0.00085032231072	0.000624723891122
18500	AFR	0.00149070144389	0.00141800851591	0.00137108148409	0.00122348305946	0.00102435707203	0.000768639260469	0.00148438207119	0.00141238724874	0.00136724070854	0.0012169060536	0.00102025751173	0.000761043165829
18500	EUR_EASN	0.0013006861474	0.00123488030235	0.00119530379313	0.0010581490335	0.000870505095477	0.000644002855109	0.00126767656533	0.00119492534673	0.00115412966834	0.00102067788442	0.000845893967337	0.000618490904523
18600	AFR	0.00149208258208	0.00141921404104	0.00137364197571	0.00122392757538	0.00102308265075	0.000768269858459	0.00148556562814	0.00141451351089	0.00136849837437	0.00121666258878	0.0010205064531	0.000764320458124
18600	EUR_EASN	0.00129121259715	0.00122908811642	0.00118997862312	0.00105536777471	0.000866112701005	0.000640696039363	0.00125968984422	0.00118520408291	0.00114877414824	0.00101091698409	0.000839895098827	0.000613187046901
18700	AFR	0.00149327080653	0.00142167167337	0.00137451891541	0.00122610543049	0.0010239035804	0.00076885411139	0.00149148168844	0.00141672315829	0.00137032967002	0.00121756128643	0.00102110693049	0.000765170761307
18700	EUR_EASN	0.00128923092714	0.00122284459966	0.00118807810972	0.0010492893325	0.000862595025963	0.000635603389447	0.00125122955193	0.00117799507286	0.00114177689447	0.00100715480486	0.000833228911223	0.000606102965662
18800	AFR	0.00149332655946	0.00142453745059	0.00137440104523	0.00122788188777	0.00102535832915	0.00076856568593	0.00148971116499	0.00141714888693	0.00137235327471	0.00122059363819	0.00102292085343	0.000767087606365
18800	EUR_EASN	0.00128243706114	0.00121900447822	0.00118083230653	0.00104168051843	0.000859431500838	0.000630395057789	0.00124651497906	0.0011706018057	0.00113590344724	0.00100094727722	0.000825516308208	0.000602482656616
18900	AFR	0.0014931976742	0.00142480682077	0.00137688366499	0.00123144840704	0.0010249331407	0.000768284703518	0.00149277201508	0.00141819997822	0.00137307821524	0.0012190034464	0.00102297362395	0.000768162397822
18900	EUR_EASN	0.00127888204355	0.00121590623534	0.00117807848409	0.00103832521441	0.000855035191792	0.000627172479899	0.00123998406533	0.00116737922613	0.00113032573953	0.00099386061809	0.000818115870184	0.000598240304858
19000	AFR	0.00149997571859	0.00142694884841	0.00137838251424	0.00123069218593	0.00102609126968	0.000767810179229	0.00149225329397	0.00141833990285	0.00137338643049	0.00122077611893	0.00102539801256	0.000768995906198
19000	EUR_EASN	0.00127468233668	0.00120901591457	0.00116975215578	0.0010321186675	0.000850155525963	0.00062263371943	0.00123691832496	0.00115873760553	0.00112512688526	0.00098929240536	0.000811592180067	0.000592093406198
19100	AFR	0.00149915868928	0.00142664990871	0.00138016844137	0.00123260498827	0.00102740999162	0.000768648844221	0.0014929670067	0.00142267022529	0.00137683267923	0.0012216510804	0.00102642636181	0.00076910481072
19100	EUR_EASN	0.00126942927052	0.00120382405193	0.00116856125377	0.00102489630067	0.000847488938023	0.00061646068928	0.00122804639363	0.00115432287772	0.00111851667169	0.000981742299832	0.000805571490787	0.000588231144891
19200	AFR	0.00150086296482	0.00142998695896	0.00138160032245	0.00123325497739	0.0010279589732	0.000765447778894	0.00149434422278	0.00142407079564	0.00137856700838	0.00122376680067	0.00102787195561	0.000770438376047
19200	EUR_EASN	0.00126359598492	0.00120038162982	0.00116475897404	0.00102115296985	0.000843356941374	0.000614655928811	0.00122122004774	0.0011461706407	0.00111316423116	0.000977198929648	0.00080053118928	0.000582665623953
19300	AFR	0.00150242128811	0.00143160129899	0.00138080275712	0.00123365541541	0.00102912661055	0.000765886834171	0.0014957700268	0.00142501386013	0.00137616416918	0.00122527652345	0.00102835554858	0.000770672960637
19300	EUR_EASN	0.00126431282831	0.00119808678392	0.00116016218677	0.00102060150251	0.000840938264657	0.00060827379732	0.00121343397487	0.00114130532161	0.0011043094799	0.000972434285595	0.000793534556114	0.000577205530988
19400	AFR	0.00150325283333	0.00143324326382	0.00138247959213	0.00123617613484	0.00102845403015	0.000763280828308	0.00149899133501	0.0014278628995	0.00138065615159	0.00122466076717	0.00103006656281	0.000771359249581
19400	EUR_EASN	0.0012598179665	0.00119324257538	0.00115466216583	0.00101229611474	0.000835880411223	0.000603281011725	0.00120854187856	0.00113679621608	0.00109869434171	0.000966159005863	0.000789213462312	0.000573105236181
19500	AFR	0.00150490901843	0.00143440759296	0.00138586376298	0.00123668695477	0.00102902179313	0.000760634098827	0.00149839508543	0.00142893207035	0.00138249942965	0.00122917368593	0.00103016875126	0.000773121587102
19500	EUR_EASN	0.00125565745226	0.00119262772697	0.00115262467755	0.00100920626717	0.000830709992462	0.000596559108878	0.00119904356616	0.00113338296315	0.00109399724204	0.000960525033501	0.000782992937186	0.000567315588777
19600	AFR	0.00150730945645	0.00143769040201	0.0013867248191	0.00123692702848	0.00102666041206	0.000758579608878	0.00150068483166	0.00143016384757	0.00138105440787	0.00122937422111	0.00103252824623	0.000773588399497
19600	EUR_EASN	0.00125513211307	0.00119079779899	0.00115168756951	0.00100593331575	0.000828323848409	0.000593161754606	0.00119211091122	0.00112351918677	0.00108371951591	0.000950759124791	0.000775736077052	0.000563129036851
19700	AFR	0.00150873646817	0.00143885382831	0.00138687069179	0.00123662015913	0.00102716315829	0.000755966774707	0.00150161972948	0.00143035359548	0.00138539871022	0.0012288004933	0.0010333371809	0.000775636321608
19700	EUR_EASN	0.00124960340034	0.00118446884757	0.0011501011407	0.00100414972529	0.000823308329983	0.000589344322446	0.00118800644054	0.00111912697822	0.00107861024037	0.000944847659129	0.000770392675042	0.000556734234506
19800	AFR	0.00151029942044	0.00144085934422	0.00138879118258	0.00123758252931	0.00102654648492	0.000753828561977	0.00150242103936	0.00143256254104	0.00138519989028	0.00122911325126	0.00103205003936	0.000775850178392
19800	EUR_EASN	0.00125065480821	0.00118138286683	0.00114639972948	0.000998139826633	0.000819951036851	0.000585494816583	0.00117922892379	0.0011115374263	0.00107256319347	0.000939843808208	0.000764816507538	0.000552082348409
19900	AFR	0.00151143476214	0.00144075116667	0.00139109748492	0.00123864047822	0.00102482323283	0.000748803050251	0.00150211046985	0.00143510075042	0.00138605351591	0.00123240068425	0.00103449729648	0.000776956179229
19900	EUR_EASN	0.0012481289129	0.00117610963819	0.00114559729816	0.000993756762982	0.00081730870603	0.000581026711893	0.0011719945134	0.00110550611725	0.00106450333752	0.000933071767169	0.000758070783082	0.00054928858459
20000	AFR	0.00151424560302	0.00144150112479	0.00139268374372	0.00123722923199	0.00102404774874	0.000746781974037	0.00150585702261	0.00143532786851	0.00138767437186	0.00123342562898	0.00103594022362	0.000778075683417
20000	EUR_EASN	0.00124196128978	0.00117219017253	0.00114219810637	0.000990909740369	0.000810547251256	0.000575372765494	0.00116600531993	0.00110138566918	0.00106011997404	0.000925752924623	0.000753179796482	0.000544161437186
20100	AFR	0.00151508830151	0.00144377026968	0.00139521366332	0.00123886171692	0.0010229645536	0.000744495153266	0.00150620811893	0.00143605129732	0.00138835902931	0.00123491307873	0.00103706060469	0.000778293749581
20100	EUR_EASN	0.00123747601843	0.00117110557789	0.00114096719682	0.000989235064489	0.000806991443049	0.000569617448911	0.00116307718593	0.00109420689363	0.0010529824129	0.000924404534338	0.000750042463987	0.00054000170268
20164	AFR	0.00151650513149	0.00144265558459	0.00139505238358	0.00123926067337	0.00102093429564	0.000740467607203	0.00150917193719	0.00143636981575	0.00138966960972	0.00123306732998	0.00103832627722	0.000778200936348
20164	EUR	0.00123872786348	0.00116814590201	0.00113432429229	0.000985659881072	0.000803792281407	0.00056974008459	0.00116047180988	0.00109071807538	0.00104867087353	0.000919281991625	0.000744813185092	0.000537214217755
20164	EASN	0.00123900659129	0.00116899005109	0.0011354579397	0.000986337087102	0.000805205456449	0.000569884344221	0.00115907290871	0.0010895503392	0.00104866537605	0.000921019551089	0.000745790253769	0.000536286268007
20200	AFR	0.00151624841457	0.00144434750168	0.00139702795394	0.00123788235846	0.0010202783057	0.000739821345059	0.00151000438945	0.00143497225963	0.00138833205444	0.00123379586767	0.00103609967672	0.000778858093802
20200	EUR	0.00123124323534	0.00116516388107	0.00113197717923	0.000981283089615	0.000799698749581	0.000564728650754	0.00115387090117	0.00108867005109	0.00104504230067	0.000917857650754	0.0007413725067	0.000534159792295
20200	EASN	0.00122394167337	0.00115317972027	0.0011242423459	0.000975707201843	0.000793148308208	0.000560456468174	0.00114416719347	0.00107804686683	0.00103574944221	0.000910000454774	0.000735584549414	0.000529336088777
20300	AFR	0.0015196960871	0.00144447307538	0.00139690344724	0.00123763770854	0.00102017429062	0.000735667835846	0.00151116228894	0.00143799601256	0.00138981596315	0.00123445346566	0.00103932840285	0.000780227386097
20300	EUR	0.00122071415578	0.00115383962395	0.00112174695394	0.000970165177554	0.000788421813233	0.000555582523451	0.00114013308961	0.00107408330653	0.00103617625628	0.000903175131491	0.000734346753769	0.000525591742044
20300	EASN	0.00118672704941	0.00112022956951	0.00109583519012	0.000948424082915	0.000769605642379	0.000538222201843	0.00111583692881	0.00105249351508	0.00100448094221	0.00088703830402	0.00071161691876	0.000515037969849
20400	AFR	0.00151878931323	0.00144784205779	0.00139822818007	0.00123759842797	0.0010180603794	0.000731981043551	0.00151344528559	0.00143876013568	0.00139143985762	0.0012354218459	0.00104027156784	0.000779966467337
20400	EUR	0.00121155418007	0.0011443468392	0.00111039761474	0.000965275648241	0.000780680057789	0.000548625659129	0.00113211856198	0.00107081921776	0.00102847406198	0.000896744551926	0.000725379373534	0.000519791967337
20400	EASN	0.0011655205134	0.00109613284087	0.00106928655109	0.000929198527638	0.000752965721943	0.000525961739531	0.00109736566918	0.00103512751759	0.000981533027638	0.000867769386935	0.000697332256281	0.000502729134003
20500	AFR	0.00152201651591	0.00144813448492	0.00139754003183	0.00123839939196	0.0010172096139	0.000727081235343	0.00151611443132	0.00143892864573	0.00139192731993	0.00123893892127	0.00104008808124	0.000782040530151
20500	EUR	0.00120212772529	0.0011371796474	0.00109913030988	0.00095479759464	0.000774603154104	0.00054156460804	0.0011232315	0.00106194443719	0.0010210365603	0.000890397987437	0.000719200510888	0.000515204247906
20500	EASN	0.00114858645059	0.0010776439799	0.00105273325712	0.000913898585427	0.000737344568677	0.000512931834171	0.00107583608543	0.00101542236851	0.000971412670017	0.000856036035176	0.000686794343384	0.000493959030151
20600	AFR	0.00152243761055	0.00145130364992	0.00139868550419	0.00123982620017	0.0010167515871	0.000724996862647	0.00151551342462	0.0014430620804	0.00139350053183	0.00123911849749	0.00104233774623	0.000781594004188
20600	EUR	0.0011969264196	0.00113276304104	0.00109064129899	0.000951140855109	0.000767767428811	0.0005348204866	0.00111690714154	0.00105670445142	0.00101842178392	0.000887413355109	0.000714608329983	0.000513415176717
20600	EASN	0.00113758319179	0.00106467067923	0.00104318839531	0.000901270294807	0.000725967430486	0.0005066695067	0.00106839391122	0.00100374721106	0.000956716102178	0.000844697240369	0.000676607412898	0.000483178761307
20700	AFR	0.00152584567839	0.00145187629732	0.0014014328459	0.00123945048241	0.00101372797571	0.000718983613065	0.0015171289464	0.00144018083752	0.00139728060972	0.00123917968007	0.00104432206868	0.000783108400335
20700	EUR	0.001193976134	0.00112623438526	0.00108473473869	0.000946730458961	0.000762855076214	0.000530856828308	0.00111268068174	0.00105500905109	0.00101449548409	0.000882657258794	0.000712525371022	0.000509276485762
20700	EASN	0.00112704377471	0.00105546734422	0.00103528308794	0.000894449038526	0.000719006849246	0.00049832811139	0.00106483805779	0.000994135852596	0.000950583826633	0.000839785621441	0.000671827439698	0.000477864547739
20800	AFR	0.00152513792546	0.00145274088275	0.00139935459966	0.00124041544807	0.00101186433585	0.000714864865997	0.00151678720519	0.00144322985176	0.00139409933333	0.00123909983082	0.00104492681407	0.000782749357621
20800	EUR	0.00119214797906	0.00112160153769	0.00108004751675	0.000942292002513	0.000758462277219	0.000524380890285	0.00111156230402	0.00105243619849	0.00101285915243	0.000881165575377	0.000709151907035	0.000507528245394
20800	EASN	0.00112183702345	0.00104918350419	0.00102856629732	0.000887060758794	0.000711190422111	0.000492343613903	0.00105741803853	0.000989700060302	0.000947662596315	0.000834518633166	0.000665208791457	0.000472524284757
20900	AFR	0.00152823086935	0.00145314514154	0.00140301842295	0.00124009265829	0.00101176621943	0.000710209934673	0.0015185624263	0.00144241476968	0.00139669355779	0.00124132962647	0.00104686023786	0.00078453118928
20900	EUR	0.00119148240034	0.00111649796147	0.00107800643132	0.000940220968174	0.000753975175042	0.000521785548576	0.00110926512144	0.00105215828476	0.00101256607203	0.00087741208459	0.000706432012563	0.000503724064489
20900	EASN	0.00111783176298	0.00104444062898	0.00102758896399	0.000881999205193	0.000706777624791	0.000486098096315	0.00105536226131	0.000984057105528	0.000943315847571	0.000832493648241	0.00066384728057	0.000467281236181
21000	AFR	0.00152812812395	0.00145346919179	0.00140144561139	0.00123945264992	0.00101020194724	0.000706062035176	0.00152104964824	0.00144488586935	0.00139924953936	0.00124234862228	0.00104746137437	0.000784754029313
21000	EUR	0.00118807018593	0.00111575869933	0.00107221926298	0.000936791997487	0.000752429225293	0.00051796770603	0.00111042926298	0.0010497753727	0.00101197876884	0.000876216850084	0.000704574525126	0.000503431046064
21000	EASN	0.00111596023451	0.00104069862479	0.0010258733057	0.000879630831658	0.000700525752094	0.000481728929648	0.00105335136851	0.000984232369347	0.000940912621441	0.00083146881072	0.000662072108878	0.000464526929648
21100	AFR	0.00152879950419	0.00145497384171	0.00140254136851	0.00123820057705	0.00100711591374	0.000702904944724	0.00151932193384	0.00144678349162	0.00139847073032	0.00124159354606	0.0010490603727	0.000785464120603
21100	EUR	0.00119120710888	0.0011174959397	0.00107308356533	0.000935959670854	0.000749751582915	0.000516295850921	0.00111038026214	0.00104583383501	0.00101095991625	0.000876506275544	0.000702186402848	0.000500966957286
21100	EASN	0.00111463757873	0.00103949377806	0.00102464426633	0.000876470077889	0.00070025310134	0.000478643050251	0.00105106081072	0.000983320617253	0.000940137748744	0.00082859141876	0.00065965371273	0.00046370689196
21200	AFR	0.00153052219682	0.00145657101256	0.00140223555863	0.00123920521776	0.00100519963233	0.000697826106365	0.0015233508727	0.00144758250586	0.00139847298241	0.00124160793467	0.0010480065871	0.000786469273869
21200	EUR	0.00119165046315	0.00111746278308	0.00107427593719	0.000934116768844	0.000747425731156	0.000514138468174	0.00111004774791	0.00104616015997	0.00101165922194	0.000875177399497	0.000702688910385	0.000500504159966
21200	EASN	0.00111568570938	0.00103911207203	0.0010207525402	0.000873997686767	0.000697298103015	0.000476525301508	0.00105065374539	0.000981553879397	0.000939331904523	0.000827664690955	0.000658513069514	0.000461561133166
21300	AFR	0.00152937997906	0.00145750703853	0.00140162642044	0.00123823993802	0.00100259201005	0.000694695957286	0.0015272475536	0.00144817038275	0.00140144893384	0.00124296280486	0.00104929960385	0.000787155756281
21300	EUR	0.00119137249162	0.00111631436935	0.00107202572613	0.000931173432998	0.000746850985762	0.00051208280402	0.0011056375268	0.00104810585595	0.00100868390787	0.000876802929648	0.000701246792295	0.000498099009213
21300	EASN	0.00111742548492	0.00104242085427	0.00102018541457	0.000872879247906	0.000696257369347	0.000474474636516	0.00105278488358	0.000986976814908	0.00094277509799	0.000826141410385	0.000658807169179	0.000460205833333
21400	AFR	0.0015324099464	0.00145893279899	0.00140479703601	0.00123841961223	0.00100166512563	0.000689708348409	0.00152639970352	0.00144730270268	0.00140387669095	0.00124241043802	0.00105050404606	0.00078780321273
21400	EUR	0.00119118043719	0.00111767998995	0.00107142572446	0.000931317357621	0.000746894869347	0.000512077251256	0.00110980931407	0.00104921635092	0.00101228398074	0.000875843841709	0.000703206561139	0.000498839886097
21400	EASN	0.00111684388777	0.00104458088693	0.00102265955444	0.000873795479899	0.000694170977387	0.000472215158291	0.00105188471273	0.000987501128978	0.000943417082915	0.00082480551675	0.000659414383585	0.000458513770519
21500	AFR	0.00153302485762	0.00145855849832	0.00140157657705	0.00123497796817	0.000998985639028	0.00068636528057	0.00152948545645	0.00144796300251	0.0014028039866	0.00124507893049	0.00104980259883	0.000787373244556
21500	EUR	0.00119352060804	0.00111688180988	0.00107354231323	0.000930992773869	0.00074578308794	0.000510271849246	0.00110947695059	0.00104712303434	0.00101060182245	0.000875686295645	0.000701717643216	0.000499293450586
21500	EASN	0.00112287169682	0.00104563739196	0.00102237002596	0.000875608933836	0.000692837134841	0.000470184532663	0.0010533003124	0.000986698030151	0.000944198600503	0.000825954499162	0.000660767460637	0.0004595365134
21600	AFR	0.00153429779732	0.00145959355276	0.00140461124121	0.00123894800921	0.000996322092127	0.000681337664992	0.0015314364799	0.00144920712312	0.00140473867337	0.00124604974456	0.00105279888442	0.000789066796482
21600	EUR	0.0011962946072	0.00111916984338	0.00107569137772	0.000932083201005	0.000747707990787	0.000509495537688	0.00111036702178	0.00104944316415	0.0010137576072	0.000874677162479	0.000701316347571	0.000498522062814
21600	EASN	0.0011219239665	0.00104550674707	0.00102352042714	0.000874018603015	0.000692777449749	0.000469685693467	0.00105343902764	0.000988094164992	0.000947140180067	0.000829438301508	0.000659603291457	0.000459058469012
21700	AFR	0.00153613962814	0.00145938465662	0.00140610647069	0.0012369579933	0.000996543096315	0.000676855530988	0.00153103403099	0.0014513568057	0.00140443192546	0.00124726450921	0.00105331525963	0.000790324592965
21700	EUR	0.00119634294472	0.0011218098057	0.00107545871189	0.00093199918258	0.000746424123953	0.000508783850084	0.00111174434171	0.00105199936767	0.00101463673869	0.00087746739531	0.000702610949749	0.000497694252931
21700	EASN	0.00112520265243	0.00104967121608	0.0010242756541	0.000875556501675	0.000692757520938	0.000469457938861	0.00105524123702	0.000989500664992	0.000948149752094	0.000826662184255	0.000662008256281	0.000458525775544
21800	AFR	0.00153623918677	0.00146173571273	0.0014051166474	0.00123480382412	0.000994841940536	0.000673150086265	0.00153127748325	0.00144972353518	0.00140685453266	0.00124709668593	0.0010544351139	0.000789805347571
21800	EUR	0.00119892569012	0.00112512321943	0.00107869880905	0.000933757186767	0.000746568365159	0.000508275216918	0.00111285889782	0.00104964912647	0.00101513654523	0.000877845965662	0.000704965912898	0.000498897531826
21800	EASN	0.00112847531658	0.00105117434506	0.0010258429866	0.00087569559464	0.000692077891122	0.000468956835008	0.00105831550251	0.000990855253769	0.000950446568677	0.000827444295645	0.000659447672529	0.000459562050251
21900	AFR	0.00153545205276	0.00146337979899	0.00140588403936	0.00123611776131	0.000993174393635	0.000670582760469	0.00153216604104	0.00145184214322	0.00140517180905	0.00124758845394	0.00105378911809	0.000791515268844
21900	EUR	0.00119907077722	0.00112729122446	0.00108284597404	0.000936161541039	0.000747631319095	0.000506567250419	0.00111438904439	0.00105476415997	0.00101794520519	0.000878424051089	0.00070319559799	0.000497341907035
21900	EASN	0.00113041554774	0.00105026845561	0.00102807603853	0.000877671057789	0.000693188360972	0.000467943690117	0.00106159049581	0.000994209458124	0.000952054609715	0.000830931175042	0.00066348108459	0.000460721038526
22000	AFR	0.00153796953601	0.00146440722446	0.00140742564489	0.00123441119849	0.000989656352596	0.00066554759799	0.00153357650084	0.0014550756608	0.00140822005109	0.00124817330821	0.00105538560972	0.00079196490201
22000	EUR	0.00120463300335	0.00113015505276	0.00108356159715	0.000935085316583	0.000746575298157	0.000507070631491	0.00111669165327	0.00105366893719	0.00101967506533	0.000879683684255	0.000705818536851	0.0004977315
22000	EASN	0.00113540018007	0.00105625152931	0.00103239028894	0.000880804412898	0.000694097434673	0.000468753746231	0.00106330902429	0.00099851478057	0.000954013945561	0.000831369167504	0.000663598769682	0.00046085859799
22100	AFR	0.00153836165159	0.00146293469598	0.00140902945645	0.0012368471005	0.000987742545226	0.00066255270603	0.00153343105863	0.00145739280821	0.00140717457203	0.00125108950838	0.00105614223451	0.000792018686767
22100	EUR	0.00120648780653	0.00113391845394	0.00108604479062	0.00093878528392	0.000748645334171	0.000505437127303	0.00111631066164	0.00105673283752	0.00102136067169	0.000880824067002	0.000706501965662	0.000497906517588
22100	EASN	0.00113742873869	0.00105799664992	0.00103329352931	0.000880482255444	0.000694405345896	0.000468757031826	0.00106342368928	0.000999937184255	0.000957504066164	0.000835398957286	0.000666690744556	0.000461209849246
22117	AFR	0.00153959132747	0.00146387408124	0.00140875373953	0.00123400054104	0.000987297257119	0.000661398464824	0.00153479224707	0.00145575133501	0.00140738758124	0.00124876188023	0.0010539974531	0.000792778087102
22117	EUR	0.0012070563593	0.00113323948074	0.00108445865745	0.000938390774707	0.000748527419598	0.000506509515075	0.00111916735762	0.00105590067588	0.0010203518057	0.00088046938191	0.00070625048995	0.000497762125628
22117	EASN	0.00113571867588	0.00105925280402	0.00103410728308	0.000881912005863	0.000694013376047	0.000467401563652	0.00106518568844	0.000997949188442	0.000957949697655	0.000834753843384	0.000666004031826	0.00046205688861
