# Supplementary material for: Human demographic history has amplified the effects of background selection across the genome
Source: PLoS Genet. 2018 Jun 18;14(6):e1007387. doi: 10.1371/journal.pgen.1007387 (PMC6056204; doi:10.1371/journal.pgen.1007387)
Supplement: S6 Table — Values represent mean singleton density (ψ) calculated from 2000 total simulations for 100 samples every 100 generations (or immediately after a demographic event). (TXT) [file pgen.1007387.s009.txt]

generation	population	0.0_mig	0.2046_mig	0.0_no_mig	0.2046_no_mig
0	AFR_EUR_EASN	0.00123168333333	0.00109708333333	0.00123168333333	0.00109708333333
100	AFR_EUR_EASN	0.00136923333333	0.00125956666667	0.00136923333333	0.00125956666667
200	AFR_EUR_EASN	0.00149076666667	0.00136008333333	0.00149076666667	0.00136008333333
300	AFR_EUR_EASN	0.00159526666667	0.00145515	0.00159526666667	0.00145515
400	AFR_EUR_EASN	0.00167475	0.0015378	0.00167475	0.0015378
500	AFR_EUR_EASN	0.0017458	0.00159466666667	0.0017458	0.00159466666667
600	AFR_EUR_EASN	0.00179678333333	0.00165908333333	0.00179678333333	0.00165908333333
700	AFR_EUR_EASN	0.0018725	0.001689	0.0018725	0.001689
800	AFR_EUR_EASN	0.00190335	0.00173368333333	0.00190335	0.00173368333333
900	AFR_EUR_EASN	0.00194343333333	0.00176391666667	0.00194343333333	0.00176391666667
1000	AFR_EUR_EASN	0.00198408333333	0.00178693333333	0.00198408333333	0.00178693333333
1100	AFR_EUR_EASN	0.00201353333333	0.00181876666667	0.00201353333333	0.00181876666667
1200	AFR_EUR_EASN	0.00203738333333	0.00183373333333	0.00203738333333	0.00183373333333
1300	AFR_EUR_EASN	0.00207518333333	0.00185108333333	0.00207518333333	0.00185108333333
1400	AFR_EUR_EASN	0.00207696666667	0.00185423333333	0.00207696666667	0.00185423333333
1500	AFR_EUR_EASN	0.0021232	0.00188463333333	0.0021232	0.00188463333333
1600	AFR_EUR_EASN	0.00214341666667	0.00190261666667	0.00214341666667	0.00190261666667
1700	AFR_EUR_EASN	0.00214566666667	0.00191456666667	0.00214566666667	0.00191456666667
1800	AFR_EUR_EASN	0.00218046666667	0.001929	0.00218046666667	0.001929
1900	AFR_EUR_EASN	0.00218	0.00194013333333	0.00218	0.00194013333333
2000	AFR_EUR_EASN	0.00220238333333	0.00195008333333	0.00220238333333	0.00195008333333
2100	AFR_EUR_EASN	0.00221453333333	0.00195356666667	0.00221453333333	0.00195356666667
2200	AFR_EUR_EASN	0.0022369	0.00196201666667	0.0022369	0.00196201666667
2300	AFR_EUR_EASN	0.00222493333333	0.00195565	0.00222493333333	0.00195565
2400	AFR_EUR_EASN	0.00223766666667	0.00198993333333	0.00223766666667	0.00198993333333
2500	AFR_EUR_EASN	0.00225541666667	0.00198915	0.00225541666667	0.00198915
2600	AFR_EUR_EASN	0.0022404	0.0019932	0.0022404	0.0019932
2700	AFR_EUR_EASN	0.00226441666667	0.00200018333333	0.00226441666667	0.00200018333333
2800	AFR_EUR_EASN	0.0022612	0.00200673333333	0.0022612	0.00200673333333
2900	AFR_EUR_EASN	0.0022793	0.00202293333333	0.0022793	0.00202293333333
3000	AFR_EUR_EASN	0.00230386666667	0.00202408333333	0.00230386666667	0.00202408333333
3100	AFR_EUR_EASN	0.00229796666667	0.00201283333333	0.00229796666667	0.00201283333333
3200	AFR_EUR_EASN	0.00231908333333	0.00202726666667	0.00231908333333	0.00202726666667
3300	AFR_EUR_EASN	0.00231518333333	0.00203726666667	0.00231518333333	0.00203726666667
3400	AFR_EUR_EASN	0.00231275	0.00203101666667	0.00231275	0.00203101666667
3500	AFR_EUR_EASN	0.00230931666667	0.00202438333333	0.00230931666667	0.00202438333333
3600	AFR_EUR_EASN	0.00233516666667	0.00203541666667	0.00233516666667	0.00203541666667
3700	AFR_EUR_EASN	0.00233225	0.00203628333333	0.00233225	0.00203628333333
3800	AFR_EUR_EASN	0.0023513	0.00203061666667	0.0023513	0.00203061666667
3900	AFR_EUR_EASN	0.00233365	0.00204345	0.00233365	0.00204345
4000	AFR_EUR_EASN	0.00235211666667	0.0020466	0.00235211666667	0.0020466
4100	AFR_EUR_EASN	0.00232981666667	0.00205891666667	0.00232981666667	0.00205891666667
4200	AFR_EUR_EASN	0.0023559	0.00204623333333	0.0023559	0.00204623333333
4300	AFR_EUR_EASN	0.00235873333333	0.0020498	0.00235873333333	0.0020498
4400	AFR_EUR_EASN	0.0023675	0.00206038333333	0.0023675	0.00206038333333
4500	AFR_EUR_EASN	0.0023697	0.0020701	0.0023697	0.0020701
4600	AFR_EUR_EASN	0.00236215	0.00206936666667	0.00236215	0.00206936666667
4700	AFR_EUR_EASN	0.00236158333333	0.0020616	0.00236158333333	0.0020616
4800	AFR_EUR_EASN	0.00238575	0.00206111666667	0.00238575	0.00206111666667
4900	AFR_EUR_EASN	0.0023827	0.00207911666667	0.0023827	0.00207911666667
5000	AFR_EUR_EASN	0.00238093333333	0.00205855	0.00238093333333	0.00205855
5100	AFR_EUR_EASN	0.00238346666667	0.00207433333333	0.00238346666667	0.00207433333333
5200	AFR_EUR_EASN	0.00238581666667	0.00206891666667	0.00238581666667	0.00206891666667
5300	AFR_EUR_EASN	0.00240786666667	0.0020854	0.00240786666667	0.0020854
5400	AFR_EUR_EASN	0.00240931666667	0.00207706666667	0.00240931666667	0.00207706666667
5500	AFR_EUR_EASN	0.00239738333333	0.00207715	0.00239738333333	0.00207715
5600	AFR_EUR_EASN	0.00240401666667	0.00208773333333	0.00240401666667	0.00208773333333
5700	AFR_EUR_EASN	0.00240873333333	0.0020873	0.00240873333333	0.0020873
5800	AFR_EUR_EASN	0.0024185	0.0020812	0.0024185	0.0020812
5900	AFR_EUR_EASN	0.00240195	0.00208258333333	0.00240195	0.00208258333333
6000	AFR_EUR_EASN	0.0024277	0.00206941666667	0.0024277	0.00206941666667
6100	AFR_EUR_EASN	0.00241791666667	0.00207245	0.00241791666667	0.00207245
6200	AFR_EUR_EASN	0.00241298333333	0.00207896666667	0.00241298333333	0.00207896666667
6300	AFR_EUR_EASN	0.00240818333333	0.00208143333333	0.00240818333333	0.00208143333333
6400	AFR_EUR_EASN	0.00242356666667	0.00209265	0.00242356666667	0.00209265
6500	AFR_EUR_EASN	0.00243641666667	0.00209968333333	0.00243641666667	0.00209968333333
6600	AFR_EUR_EASN	0.00241706666667	0.00209055	0.00241706666667	0.00209055
6700	AFR_EUR_EASN	0.00242623333333	0.00209103333333	0.00242623333333	0.00209103333333
6800	AFR_EUR_EASN	0.00243225	0.00208948333333	0.00243225	0.00208948333333
6900	AFR_EUR_EASN	0.00242955	0.00208395	0.00242955	0.00208395
7000	AFR_EUR_EASN	0.00244248333333	0.00208286666667	0.00244248333333	0.00208286666667
7100	AFR_EUR_EASN	0.00244333333333	0.00209401666667	0.00244333333333	0.00209401666667
7200	AFR_EUR_EASN	0.0024393	0.00208823333333	0.0024393	0.00208823333333
7300	AFR_EUR_EASN	0.002448	0.00208753333333	0.002448	0.00208753333333
7400	AFR_EUR_EASN	0.0024279	0.0020916	0.0024279	0.0020916
7500	AFR_EUR_EASN	0.00243896666667	0.00210475	0.00243896666667	0.00210475
7600	AFR_EUR_EASN	0.00243405	0.002101	0.00243405	0.002101
7700	AFR_EUR_EASN	0.00243398333333	0.002104	0.00243398333333	0.002104
7800	AFR_EUR_EASN	0.00244811666667	0.002098	0.00244811666667	0.002098
7900	AFR_EUR_EASN	0.00244075	0.00210271666667	0.00244075	0.00210271666667
8000	AFR_EUR_EASN	0.00245758333333	0.00210223333333	0.00245758333333	0.00210223333333
8100	AFR_EUR_EASN	0.0024644	0.00210951666667	0.0024644	0.00210951666667
8200	AFR_EUR_EASN	0.00244013333333	0.00209761666667	0.00244013333333	0.00209761666667
8300	AFR_EUR_EASN	0.00245355	0.00209871666667	0.00245355	0.00209871666667
8400	AFR_EUR_EASN	0.0024578	0.002103	0.0024578	0.002103
8500	AFR_EUR_EASN	0.0024434	0.00210458333333	0.0024434	0.00210458333333
8600	AFR_EUR_EASN	0.00246155	0.00209721666667	0.00246155	0.00209721666667
8700	AFR_EUR_EASN	0.00246255	0.00209453333333	0.00246255	0.00209453333333
8800	AFR_EUR_EASN	0.00246543333333	0.00209295	0.00246543333333	0.00209295
8900	AFR_EUR_EASN	0.00244933333333	0.00211105	0.00244933333333	0.00211105
9000	AFR_EUR_EASN	0.00245431666667	0.00210948333333	0.00245431666667	0.00210948333333
9100	AFR_EUR_EASN	0.00246665	0.00210813333333	0.00246665	0.00210813333333
9200	AFR_EUR_EASN	0.00247116666667	0.00211585	0.00247116666667	0.00211585
9300	AFR_EUR_EASN	0.00245665	0.00210456666667	0.00245665	0.00210456666667
9400	AFR_EUR_EASN	0.0024625	0.0021274	0.0024625	0.0021274
9500	AFR_EUR_EASN	0.00245433333333	0.00211825	0.00245433333333	0.00211825
9600	AFR_EUR_EASN	0.002472	0.0021175	0.002472	0.0021175
9700	AFR_EUR_EASN	0.00246193333333	0.00212671666667	0.00246193333333	0.00212671666667
9800	AFR_EUR_EASN	0.00245181666667	0.00212045	0.00245181666667	0.00212045
9900	AFR_EUR_EASN	0.0024789	0.00211996666667	0.0024789	0.00211996666667
10000	AFR_EUR_EASN	0.00245673333333	0.00211943333333	0.00245673333333	0.00211943333333
10100	AFR_EUR_EASN	0.00247203333333	0.00212966666667	0.00247203333333	0.00212966666667
10200	AFR_EUR_EASN	0.00248236666667	0.0021295	0.00248236666667	0.0021295
10300	AFR_EUR_EASN	0.00246073333333	0.00212773333333	0.00246073333333	0.00212773333333
10400	AFR_EUR_EASN	0.0024883	0.00212685	0.0024883	0.00212685
10500	AFR_EUR_EASN	0.0024726	0.0021222	0.0024726	0.0021222
10600	AFR_EUR_EASN	0.0024676	0.00211595	0.0024676	0.00211595
10700	AFR_EUR_EASN	0.00247688333333	0.00211831666667	0.00247688333333	0.00211831666667
10800	AFR_EUR_EASN	0.0024761	0.00212475	0.0024761	0.00212475
10900	AFR_EUR_EASN	0.00249298333333	0.00211581666667	0.00249298333333	0.00211581666667
11000	AFR_EUR_EASN	0.00247183333333	0.00210838333333	0.00247183333333	0.00210838333333
11100	AFR_EUR_EASN	0.00247775	0.00211795	0.00247775	0.00211795
11200	AFR_EUR_EASN	0.00249996666667	0.00211691666667	0.00249996666667	0.00211691666667
11300	AFR_EUR_EASN	0.00247965	0.002113	0.00247965	0.002113
11400	AFR_EUR_EASN	0.00248511666667	0.00210401666667	0.00248511666667	0.00210401666667
11500	AFR_EUR_EASN	0.00247618333333	0.00212248333333	0.00247618333333	0.00212248333333
11600	AFR_EUR_EASN	0.00247836666667	0.00211498333333	0.00247836666667	0.00211498333333
11700	AFR_EUR_EASN	0.00248411666667	0.00212668333333	0.00248411666667	0.00212668333333
11800	AFR_EUR_EASN	0.00247173333333	0.0021208	0.00247173333333	0.0021208
11900	AFR_EUR_EASN	0.00248138333333	0.00212371666667	0.00248138333333	0.00212371666667
12000	AFR_EUR_EASN	0.00248593333333	0.00213496666667	0.00248593333333	0.00213496666667
12100	AFR_EUR_EASN	0.00249943333333	0.0021194	0.00249943333333	0.0021194
12200	AFR_EUR_EASN	0.00247875	0.00211505	0.00247875	0.00211505
12300	AFR_EUR_EASN	0.0024909	0.00212625	0.0024909	0.00212625
12400	AFR_EUR_EASN	0.00249391666667	0.00212013333333	0.00249391666667	0.00212013333333
12500	AFR_EUR_EASN	0.00248896666667	0.00212625	0.00248896666667	0.00212625
12600	AFR_EUR_EASN	0.0024795	0.00212765	0.0024795	0.00212765
12700	AFR_EUR_EASN	0.00249138333333	0.0021266	0.00249138333333	0.0021266
12800	AFR_EUR_EASN	0.00249431666667	0.00211345	0.00249431666667	0.00211345
12900	AFR_EUR_EASN	0.00248976666667	0.00213401666667	0.00248976666667	0.00213401666667
13000	AFR_EUR_EASN	0.00249741666667	0.00212956666667	0.00249741666667	0.00212956666667
13100	AFR_EUR_EASN	0.00249403333333	0.00212431666667	0.00249403333333	0.00212431666667
13200	AFR_EUR_EASN	0.00249778333333	0.0021245	0.00249778333333	0.0021245
13300	AFR_EUR_EASN	0.00249763333333	0.00213476666667	0.00249763333333	0.00213476666667
13400	AFR_EUR_EASN	0.00249901666667	0.00210626666667	0.00249901666667	0.00210626666667
13500	AFR_EUR_EASN	0.00249431666667	0.0021255	0.00249431666667	0.0021255
13600	AFR_EUR_EASN	0.00248096666667	0.00211633333333	0.00248096666667	0.00211633333333
13700	AFR_EUR_EASN	0.00250125	0.0021248	0.00250125	0.0021248
13800	AFR_EUR_EASN	0.00249863333333	0.00212891666667	0.00249863333333	0.00212891666667
13900	AFR_EUR_EASN	0.00251333333333	0.00212693333333	0.00251333333333	0.00212693333333
14000	AFR_EUR_EASN	0.00248593333333	0.00213261666667	0.00248593333333	0.00213261666667
14100	AFR_EUR_EASN	0.00250315	0.00212248333333	0.00250315	0.00212248333333
14200	AFR_EUR_EASN	0.00251466666667	0.00214305	0.00251466666667	0.00214305
14300	AFR_EUR_EASN	0.00250511666667	0.0021261	0.00250511666667	0.0021261
14400	AFR_EUR_EASN	0.00250041666667	0.00213868333333	0.00250041666667	0.00213868333333
14500	AFR_EUR_EASN	0.00252516666667	0.00213263333333	0.00252516666667	0.00213263333333
14600	AFR_EUR_EASN	0.00249705	0.00213833333333	0.00249705	0.00213833333333
14700	AFR_EUR_EASN	0.00249615	0.00213446666667	0.00249615	0.00213446666667
14800	AFR_EUR_EASN	0.00250615	0.0021387	0.00250615	0.0021387
14900	AFR_EUR_EASN	0.00248816666667	0.00212091666667	0.00248816666667	0.00212091666667
15000	AFR_EUR_EASN	0.00249975	0.00213765	0.00249975	0.00213765
15100	AFR_EUR_EASN	0.00249495	0.00213466666667	0.00249495	0.00213466666667
15200	AFR_EUR_EASN	0.00250381666667	0.00212066666667	0.00250381666667	0.00212066666667
15300	AFR_EUR_EASN	0.00250711666667	0.00213685	0.00250711666667	0.00213685
15400	AFR_EUR_EASN	0.00249338333333	0.00213908333333	0.00249338333333	0.00213908333333
15500	AFR_EUR_EASN	0.00250026666667	0.00212908333333	0.00250026666667	0.00212908333333
15600	AFR_EUR_EASN	0.00249923333333	0.002128	0.00249923333333	0.002128
15700	AFR_EUR_EASN	0.0024989	0.00213366666667	0.0024989	0.00213366666667
15800	AFR_EUR_EASN	0.00249663333333	0.00211693333333	0.00249663333333	0.00211693333333
15900	AFR_EUR_EASN	0.00249948333333	0.0021324	0.00249948333333	0.0021324
16000	AFR_EUR_EASN	0.00249133333333	0.00212416666667	0.00249133333333	0.00212416666667
16100	AFR_EUR_EASN	0.002501	0.00213488333333	0.002501	0.00213488333333
16125	AFR	0.00251763333333	0.00211726666667	0.00251763333333	0.00211726666667
16125	EUR_EASN	0.00248828333333	0.00212486666667	0.00248828333333	0.00212486666667
16200	AFR	0.00249155	0.00212363333333	0.0025084	0.0021227
16200	EUR_EASN	0.0016675	0.00136353333333	0.00165688333333	0.00136735
16300	AFR	0.00251586666667	0.00212406666667	0.0024935	0.00212198333333
16300	EUR_EASN	0.00122311666667	0.00097655	0.00121941666667	0.000968833333333
16400	AFR	0.00251473333333	0.00213536666667	0.00248375	0.00211388333333
16400	EUR_EASN	0.00102105	0.000814383333333	0.000978216666667	0.00079685
16500	AFR	0.00253063333333	0.00214431666667	0.00250436666667	0.0021321
16500	EUR_EASN	0.0009028	0.000735316666667	0.000864783333333	0.000684333333333
16600	AFR	0.00251456666667	0.00215426666667	0.00249866666667	0.00212165
16600	EUR_EASN	0.0008239	0.000671816666667	0.000770283333333	0.00062965
16700	AFR	0.00253903333333	0.0021618	0.00251521666667	0.0021369
16700	EUR_EASN	0.00077845	0.000633883333333	0.00072555	0.00058135
16800	AFR	0.00257368333333	0.00218338333333	0.00251371666667	0.00213496666667
16800	EUR_EASN	0.000758233333333	0.0006144	0.000676683333333	0.000545416666667
16900	AFR	0.00256601666667	0.00218855	0.00250653333333	0.0021255
16900	EUR_EASN	0.00074815	0.00059355	0.000632833333333	0.0005268
17000	AFR	0.0025723	0.002196	0.00249911666667	0.00213511666667
17000	EUR_EASN	0.00072235	0.00059465	0.0006101	0.000503366666667
17100	AFR	0.00259291666667	0.00220015	0.00249173333333	0.00212895
17100	EUR_EASN	0.000715866666667	0.00057195	0.0005889	0.0004864
17200	AFR	0.0025908	0.00221156666667	0.0025114	0.00212035
17200	EUR_EASN	0.000702633333333	0.000574616666667	0.000556216666667	0.00047655
17300	AFR	0.00260486666667	0.00220673333333	0.00250546666667	0.00212385
17300	EUR_EASN	0.000694983333333	0.0005653	0.000552533333333	0.00047035
17400	AFR	0.00260516666667	0.0022136	0.00249496666667	0.00213001666667
17400	EUR_EASN	0.000699733333333	0.0005669	0.000525533333333	0.000454733333333
17500	AFR	0.00262665	0.0022213	0.00250696666667	0.00212968333333
17500	EUR_EASN	0.000699683333333	0.000576433333333	0.000515766666667	0.00045125
17600	AFR	0.00262528333333	0.00222525	0.00252151666667	0.00212883333333
17600	EUR_EASN	0.000692966666667	0.000563666666667	0.000514216666667	0.0004496
17700	AFR	0.00263993333333	0.00223948333333	0.00251166666667	0.00213453333333
17700	EUR_EASN	0.000678333333333	0.000573733333333	0.000501633333333	0.00044115
17800	AFR	0.00263353333333	0.00223773333333	0.0025113	0.00213183333333
17800	EUR_EASN	0.000683733333333	0.00057395	0.000493066666667	0.000430416666667
17900	AFR	0.00265998333333	0.0022449	0.0025163	0.00213101666667
17900	EUR_EASN	0.000701616666667	0.00056955	0.000486083333333	0.000425866666667
18000	AFR	0.00266181666667	0.00225231666667	0.0025128	0.0021267
18000	EUR_EASN	0.00069235	0.000559433333333	0.00048135	0.0004267
18100	AFR	0.00265108333333	0.00224481666667	0.00250961666667	0.00213023333333
18100	EUR_EASN	0.000691216666667	0.0005621	0.000475433333333	0.000423033333333
18200	AFR	0.00266371666667	0.00225151666667	0.00249016666667	0.00212183333333
18200	EUR_EASN	0.000690666666667	0.000562316666667	0.000477633333333	0.000423483333333
18300	AFR	0.0026835	0.00226783333333	0.00250653333333	0.0021322
18300	EUR_EASN	0.000694716666667	0.000561483333333	0.0004706	0.000415166666667
18400	AFR	0.00267261666667	0.00224456666667	0.00251871666667	0.00211786666667
18400	EUR_EASN	0.000691	0.000566616666667	0.000461033333333	0.0004177
18500	AFR	0.00268448333333	0.00226155	0.00249573333333	0.00213516666667
18500	EUR_EASN	0.000705166666667	0.00057215	0.00045525	0.000409833333333
18600	AFR	0.00267013333333	0.00225248333333	0.00250371666667	0.00213568333333
18600	EUR_EASN	0.000701033333333	0.000558716666667	0.00046255	0.000407783333333
18700	AFR	0.00267696666667	0.00226155	0.0024943	0.00213695
18700	EUR_EASN	0.00071425	0.000571233333333	0.000449583333333	0.00040965
18800	AFR	0.00266396666667	0.00225798333333	0.00250641666667	0.00213151666667
18800	EUR_EASN	0.00071165	0.0005645	0.0004484	0.000412616666667
18900	AFR	0.00268288333333	0.00224643333333	0.00250593333333	0.00212381666667
18900	EUR_EASN	0.0007025	0.0005687	0.000437966666667	0.000408566666667
19000	AFR	0.00266808333333	0.00226578333333	0.00251288333333	0.00211841666667
19000	EUR_EASN	0.000707266666667	0.0005667	0.000450783333333	0.000402783333333
19100	AFR	0.00268971666667	0.00225781666667	0.00252023333333	0.00213061666667
19100	EUR_EASN	0.000701816666667	0.00055835	0.000447333333333	0.000401116666667
19200	AFR	0.00270025	0.00224815	0.00250543333333	0.0021242
19200	EUR_EASN	0.000704933333333	0.000569333333333	0.00044635	0.000395366666667
19300	AFR	0.00269971666667	0.00224678333333	0.00251046666667	0.00213021666667
19300	EUR_EASN	0.000709266666667	0.000556866666667	0.000448083333333	0.000402516666667
19400	AFR	0.00269101666667	0.00224648333333	0.00252155	0.00213388333333
19400	EUR_EASN	0.0007284	0.0005556	0.000432716666667	0.000409616666667
19500	AFR	0.00270596666667	0.00223193333333	0.0024988	0.00212915
19500	EUR_EASN	0.0007259	0.0005697	0.000433583333333	0.000400333333333
19600	AFR	0.00267601666667	0.00224385	0.00250696666667	0.00212203333333
19600	EUR_EASN	0.000709616666667	0.000559133333333	0.000434516666667	0.000395616666667
19700	AFR	0.00269963333333	0.00225065	0.00249936666667	0.002136
19700	EUR_EASN	0.000707816666667	0.000562466666667	0.0004311	0.000397583333333
19800	AFR	0.0027059	0.002221	0.00252181666667	0.00213236666667
19800	EUR_EASN	0.00072485	0.000561766666667	0.00043865	0.000404066666667
19900	AFR	0.00269483333333	0.00222916666667	0.00250675	0.00212241666667
19900	EUR_EASN	0.00071935	0.00056555	0.000425833333333	0.000394366666667
20000	AFR	0.00269066666667	0.00222038333333	0.00251193333333	0.00212215
20000	EUR_EASN	0.000728866666667	0.000551433333333	0.000432683333333	0.00039735
20100	AFR	0.00271086666667	0.00220358333333	0.00249976666667	0.00212053333333
20100	EUR_EASN	0.000719	0.0005521	0.00043335	0.0003929
20164	AFR	0.00269385	0.0022081	0.00251995	0.00212196666667
20164	EUR	0.000709483333333	0.000541166666667	0.000416416666667	0.000385416666667
20164	EASN	0.000729833333333	0.000551016666667	0.000427033333333	0.000392816666667
20200	AFR	0.00268705	0.00219163333333	0.00250516666667	0.00211871666667
20200	EUR	0.00059325	0.0004396	0.00037185	0.000337566666667
20200	EASN	0.0004024	0.000283816666667	0.0002628	0.000223833333333
20300	AFR	0.00267271666667	0.0021737	0.00249633333333	0.00212795
20300	EUR	0.000461016666667	0.00036065	0.000340233333333	0.000309533333333
20300	EASN	0.000256616666667	0.000192433333333	0.0001878	0.000168866666667
20400	AFR	0.00266798333333	0.00216076666667	0.0025057	0.00211155
20400	EUR	0.0004488	0.000359583333333	0.000354633333333	0.000328633333333
20400	EASN	0.0002449	0.000194716666667	0.000194433333333	0.000176283333333
20500	AFR	0.0026453	0.0021417	0.00252446666667	0.00211336666667
20500	EUR	0.000443083333333	0.00038115	0.0003729	0.000357366666667
20500	EASN	0.000259633333333	0.000213716666667	0.000217766666667	0.00019795
20600	AFR	0.00263543333333	0.00211165	0.00252943333333	0.00212741666667
20600	EUR	0.00049105	0.00041145	0.000410833333333	0.000383416666667
20600	EASN	0.000290783333333	0.000246166666667	0.00026025	0.000231033333333
20700	AFR	0.00262723333333	0.00212186666667	0.0025112	0.00212598333333
20700	EUR	0.000527266666667	0.000466766666667	0.000454633333333	0.000428466666667
20700	EASN	0.00032925	0.000296633333333	0.0003001	0.000278683333333
20800	AFR	0.00261608333333	0.00210266666667	0.00249311666667	0.00211856666667
20800	EUR	0.0005751	0.000505333333333	0.000496033333333	0.000468366666667
20800	EASN	0.000385066666667	0.0003513	0.000352466666667	0.00033145
20900	AFR	0.002632	0.00208493333333	0.00250273333333	0.00213101666667
20900	EUR	0.000647483333333	0.000573083333333	0.000561633333333	0.000529266666667
20900	EASN	0.000453383333333	0.000413	0.000418483333333	0.000398
21000	AFR	0.00261096666667	0.002086	0.0025029	0.00212445
21000	EUR	0.000711633333333	0.000626116666667	0.000618616666667	0.000588433333333
21000	EASN	0.000529933333333	0.000490766666667	0.000497416666667	0.00046815
21100	AFR	0.00260836666667	0.00209661666667	0.0025215	0.00212145
21100	EUR	0.000791633333333	0.00070225	0.00069115	0.0006528
21100	EASN	0.000636216666667	0.00057385	0.000574666666667	0.00056045
21200	AFR	0.0026104	0.00206835	0.00250085	0.00212358333333
21200	EUR	0.000868866666667	0.000774183333333	0.000771233333333	0.000724116666667
21200	EASN	0.000728383333333	0.0006801	0.000672633333333	0.000661633333333
21300	AFR	0.00259785	0.00206655	0.00250963333333	0.00212941666667
21300	EUR	0.000963166666667	0.000860183333333	0.00086455	0.000814633333333
21300	EASN	0.00085445	0.0007921	0.00079305	0.000771866666667
21400	AFR	0.00261258333333	0.0020597	0.00252775	0.00212948333333
21400	EUR	0.00106858333333	0.000947483333333	0.000939483333333	0.000907583333333
21400	EASN	0.00100083333333	0.000929133333333	0.000926183333333	0.000898333333333
21500	AFR	0.00259086666667	0.00205765	0.0025171	0.00212513333333
21500	EUR	0.00118833333333	0.00105801666667	0.00105543333333	0.00100421666667
21500	EASN	0.00115548333333	0.00108385	0.00107486666667	0.00103936666667
21600	AFR	0.0025949	0.00207026666667	0.0025015	0.00213105
21600	EUR	0.00129768333333	0.00116786666667	0.00116066666667	0.00111068333333
21600	EASN	0.00133015	0.00123456666667	0.00123238333333	0.00118081666667
21700	AFR	0.00259468333333	0.0020476	0.00248858333333	0.00211683333333
21700	EUR	0.00143645	0.00127901666667	0.00129098333333	0.00122533333333
21700	EASN	0.00150475	0.00139093333333	0.00140006666667	0.0013534
21800	AFR	0.0025948	0.00206086666667	0.00250993333333	0.00211165
21800	EUR	0.00159825	0.00141001666667	0.00140671666667	0.00135211666667
21800	EASN	0.00170283333333	0.0015806	0.00158871666667	0.00153866666667
21900	AFR	0.00258805	0.00204725	0.0025009	0.00210591666667
21900	EUR	0.00173605	0.00154211666667	0.0015476	0.00147113333333
21900	EASN	0.00193993333333	0.00178591666667	0.0018073	0.00173213333333
22000	AFR	0.00259056666667	0.00205706666667	0.00250356666667	0.00212191666667
22000	EUR	0.00190055	0.00168571666667	0.00170363333333	0.00161388333333
22000	EASN	0.00218195	0.00199623333333	0.0020169	0.00194188333333
22100	AFR	0.00259036666667	0.00205685	0.0024927	0.00211208333333
22100	EUR	0.00206525	0.00182898333333	0.00186648333333	0.0017553
22100	EASN	0.00244103333333	0.00220753333333	0.00225225	0.00215345
22117	AFR	0.00258765	0.00204906666667	0.00250021666667	0.00211735
22117	EUR	0.00209575	0.00186175	0.00188381666667	0.00176805
22117	EASN	0.00246555	0.00225016666667	0.00229063333333	0.0021936
